# Supplementary material for: A New Family of DNA Viruses Causing Disease in Crustaceans from Diverse Aquatic Biomes
Source: mBio. 2020 Jan 14;11(1):e02938-19. doi: 10.1128/mBio.02938-19 (PMC6960288; doi:10.1128/mBio.02938-19)
Supplement: TABLE S1 [file mBio.02938-19-st001.xlsx]

## Sheet: ORF_annot
0	ORF name	genome		ORF coordinates		ORF seq	CLSV name	prot len	ORF annotation
1	gene_1_PaV1	PaV1	+	190	381	VWEAEGGPSLKGQQQQQRYILTTIFPFPVVIDPTIALTVGDDDDDVSPHRRRDPETSDKIVGR	orphan	63	#N/A
2	gene_2_PaV1	PaV1	+	482	1528	MVPSAGFSQTLRQRPQNLPQHLQQWQRQCHLQQQQQQQQEKQLRQLQMRQLQMRQLQMLRAAQQETVDGGAAQRHGQGPPAAAAAAAAAAGEGPSLHPTPLSSPPSSSSFAATQGPFPTAPTVLAATASPGNAVTVQSHVEETGGGGGGGGGGDDDDDDAANDADDDDDDDDDDNDRRPVEKKKIENKRRRIHDLPSTSRVTLSSSPAAAAAAMAMPMPMPMQTPMAPAAMPVQMPMPTPTPMAPAAMPVQMPMPTPTPMAMPPPSSSPSGVILQPPHGYRVVQMVDAAAYNGLVVEKNALAVKNRELAIKVRYLQQLLREKERLAASFVVNNTDIPVPVSALSNPTE	PaV1_02	348	uncharacterized protein
3	gene_3_PaV1	PaV1	+	1842	3677	MYAQHLKELFLRHNRVDTAESVCDGCGIPPSKDRDHRDGERGGGGGGGTTSTASSPSPRRRIGTDTDTGTGNDGVGAEGRIGDDGFGSAEGDDDDDDIDRADVEDSRAAAAAVAVVSGGNGRNESNTEEEEEEQSSGTSVRIERSKELLDRFETFVRCAEANARFKHSPRSLEELEAIIDRYGGYFIRCQKRTVPDGILPDGFYGTLTDVNVRITGAGRREIRKVDRNATARDLNSDDYVYKHYPDIRKTVPRGLVVCEVRENDGDGVVYKEVCLVGHYKFGSDGEDALKGGREFFIDHPSNAVKLVFVEKMNGDALQFSIIRLLGKMFLVVGSKGVHMLISRREDIDKYDDHSTFAVCQKFARALWQLMSAIGDLQRECLYDFLATSGITVACENMQC…	orphan	611	T4 RNA ligase
4	gene_4_PaV1	PaV1	-	3768	4673	MTDDSSSSSFRAFLAQKRKEIRTQDRGFLVYNMNTFKHFFSLHDEYCLFLKRNVKLFSMSHLLEVVREIAYDIPSRNNTVLINFHPFKILDILVSIIEEADTKGDSAANLVIVYVIKLIAKYHYIFINQPRIRDWVVQNWYSVVNGACENVEYREDIIGNFLCLFQLGTDEGLLLHYKAYMDEIKKELYEHPQNAHIIPNLIRYPPDVKCEIDNVNVNLSVIAEERLPRQVIVHVLSDPYYIPVYNRNDIYPSLINCAKYIVVNDLTDQLKTWLSGENYDANACTTLLYDIFMYTIIYSRT	PaV1_04	301	uncharacterized protein
5	gene_5_PaV1	PaV1	+	4696	4995	MDLLQDNRRKNMVVITALLVQYLLYHKHFSRAAAGNDGPSDVHARIGEAEEEGAKALPQPRDDRLALPQPRDDRLALPQPPQQSLVSVRQKVKSAKKRR	PaV1_05	99	uncharacterized protein
6	gene_6_PaV1	PaV1	+	5135	5758	MDPSSFPASVNCEETSSSHVVAIDDQNCEEGRAGEEYSSVDAFINEVIYRLWEEPFVSLSDYERIMQKHLNIGLDQALSYCTPLFKYTNIRTKKELELLMETVNSDTVISNNYSVKSFLVTNRRVIYHILHTLLHNSGTKADFIAFVDSWKIAGMSATEGEIVNFLMTLMITGVVRLETIRNVLKFLIYQMGKISSPSPSSPSSPSS	PaV1_06	207	uncharacterized protein
7	gene_7_PaV1	PaV1	-	5787	8360	MKVFVYYAFAKKGEIHLHAVNDDGDKVTIVCPFVPHYYQGPLLPETVTEEEDIILRRRGRNGAVAVEKKRRFFGHVGYDWFVKKKRWSVKGRLNDGGGGAERVYESEISPLLQFQSFIDHSIFLDTFDVECAPTTTTTGGGANAFRCDDATKIRKTGDDRSGVPVKCMFFDIETYCTATTTEIIQISMRFASGGGGGDNDDLGATNVVLITKGATKCMERDFDGEKERFSLLSCKDEAELLVRFYEHVVREKPVFMIGYNIYMFDVKQIIDRTVACGLTEFECAGRTCTISHVVQTFYNDIATVSFMKKHSAFGRYDYTMSIDKSVSIDLFKFIKDNFNLSCYKLGDVSKYFLGDLNKVDMSYDEMRVNYERGEKIEDIAWYCLVDSILVHKLFAKLFV…	PaV1_07	857	Family B DNA polymerase
8	gene_8_PaV1	PaV1	+	8382	9908	MATKPPVFDTARDLGSKYINQLAKSKKTLTSILYDLDSDTDGKSATSYLAKESFKLEPSVSTYTSRDDDLELGRSSTLHFESFSNDTTYITELNIGLTLPTLVIDSAKNPHEKTALGYVFNFLHNYFDISLYLNHDKLCNITPTISDLNYYSMSSEARKEYDECVGNTDDLLTSGVDDSEGRLSLPAKKVVFPVNVGSLLPLMLQTQNSSKDRFRITIESKPFLDGIRIRSVGAAATTVGKNIISKNDIRTLNAMNQVVPLGDVKYEVSYKVNKTHYQFVNPKSGYKLYERLQEIDQRELKNIYENGENIDIYAGLHTRLFCMVKNKTREHNKTITGSEQAVYGLDPDTNNGGDVLDETTLKLHGNEHVQTMDSVFTRKLLPYRSFGTTFPSGIHLLYD…	PaV1_08	508	Major Capsid Protein
9	gene_9_PaV1	PaV1	-	10694	11176	DTSPCKKYIYCGTGPLNRDLYFKMGSPYECLRVGVGMGKALAGGGGGIPYWTVDGHRVLTTRGMRRGAREDETREFLRNNIEDSALLVEFINAGVNANGRANDDRSINMLARKYNNLITYLRQHGGSGGRCMRFRDEEERQRRRRRRRRRRQQQQQQQQQ	PaV1_09	160	uncharacterized protein
10	gene_10_PaV1	PaV1	+	11151	11318	MYFLHGEVSPVGSASSSEDEEEEEGDVDDDDSVDEDVSIDDDGDDDDDALLLRCW	orphan	55	#N/A
11	gene_11_PaV1	PaV1	-	11460	11873	MELHILFRNAQQLKKYDEAVSTFRTFVRVKKVALDDTNSLWYRSVLNAPNSSSSSSFPKIKLPLAVLFNRMGTSEPLTLERFVHLDNLASLAPLIMNGASKRTRRAFDRNTYDAGKKYVVPHNANVVLKPQSTLWQM	PaV1_11	137	uncharacterized protein
12	gene_12_PaV1	PaV1	+	11896	12555	MTTEESIKNAKRQTLINQLAKNNVWGTFDLVKVLYDKYAQLLDVNVFELGRVYDVEPTKTKKGFYLLLGEYVPLSEKQLVEFKNVEAVISFIDALSGSNKYIALYVKDKIKLAEEDYKNGNIITHIYSRQKGGGGGGAVHEDRNPLYHVDSAMEQCIRMLSDNVKSDSSLSIVLFNKTVSLKSAFNTDSIKQLQLTTKTVVTNRLRIGNLLSLFLTKNC	PaV1_12	219	uncharacterized protein
13	gene_13_PaV1	PaV1	-	12661	12888	MMTTDRPIGPLARRKERKRGGKEEEEEEEGRLSAEEIRRRRRRCTTVRRQNLVRYRPCCNVGVDVRMLLHVSEDV	orphan	75	#N/A
14	gene_14_PaV1	PaV1	-	12900	13865	VVIVVIIPLLPPLHKYEYRPIPTVSPDQKLGRGAAAAAAVAWRRRRRRKRKGGGGGGDDDDEEQPGIIATAMSFNIVSKLFSLLHETKGCLGLLVSVKGKLLCVLAALQTFVLLHRYFVVDVYYACVPSYDGTKEIRGGTVPNTCMTLSGYGFLKRNNELLIALACLHCLSDGLFAVFLTVQKINILLTLFIFKCILCLRYVYFAAEAYNCMLPRLRGDDASSVWDEIKSIYNYNNTCLFVYPHRFRCVIETEIINFGREERYVCYNSDYETLNYFIFVNLFIHIFGSVLYIFYITHVTCSKMLSYYRGRRRVAPSHDHCV	PaV1_14	321	membrane protein (5 transmembrane helices predicted)
15	gene_15_PaV1	PaV1	-	13976	15658	LNGGILPPDGGGGGGQGRSGSSDGDDDAPATVTETTTTITTEITTQRTTTSTKRRRTEDLLRETNDESGAPPPPPPSSSSSFAATPRLPEENEEPSSDAGVGENGAAAAAATGDGGRLLEENEEQQQQQQQPPPPSSSSAAELPENGPSSSAKETGAAAAAAADKETAEPLYCKMTCDQDDENLDDDDDDGDGNRSSRRHHPHRFRFGQQQQQQQQQPPPPPPSPTQRQQQQQLQRYRLPPFPPALKKLLYDPKREGANIVFLNVDGVTGSGKTVFINNKLLPALKKHYPEANVLLVGQDHILKNRDLNFTEYLLRQHHHQQRQHRPGGGGGGGEGGGGTGNGDRYSALQAQNSFTKDLFWKLGRIYDSIFYVHKSKLTFVVIEGGIGSGPYVYNKNVT…	PaV1_15	560	Thymidylate or Deoxyguanosine kinase
16	gene_16_PaV1	PaV1	+	16151	19123	VIGGRVNMSLAQRKVTRSQKYNVCSLTDSSRYYLSADDVNHFLSCCDGRTLHYAEHVDNSECIRKLFIDLDHTKRNTKTVEEAVNYVVRFIHFIFTETVFKYYPYCQILLCAKPRSINFHVYSNAFLNHSQYSQLIKVLKAYADKKKYYKLEFNAVPKVWTLPKCKKTSEKCAYVAHSFYSLDKRGEVVSIGLNGGGGGGGGDAIPFTKYSRFLTYNYHKEESYVSHYLFGVCMVLNLCTVDDSYEIWRNIAYCLLNMIRKLTHYECQFSVEEELFRMWLKYSSKSNKFVKTQCCDAWETFKRHENEHQSLAGKSCYEHYSMLYIYCKQGNRLSVEKEALLAPTQYNFPFLKVRKDDVNILVPSHAMIAEFFKHVCGEHQYHLANGKYYRYDEATGVYH…	PaV1_16	990	D5-like primase-helicase
17	gene_17_PaV1	PaV1	-	19120	19593	MNFIIDRFIKHLSTMKRCSYVRNNNLPKDFHKSFSSKEDLCKQIFQQRYNIKMEKVRPLFLKFEETRGRLEFDGFNRDVQTKVGRGLAFEYNGPQHYFKNYQNKYSSAQLRTIYRHDQLKKNYCKHHGIALITIPYNVNKSQIVDYIHKRMTALFDI	PaV1_17	157	restriction-fold (UvrB-like) nuclease conserved in Pitho-, Irido-, Marseilleviruses (also in Klosneuviruses, bacteria, some archaea)
18	gene_18_PaV1	PaV1	-	19596	19970	MNAFRLCHRGYTPRHERRINLRAVAYLHLNGEGVDTLDDGLFVRCYSHQGSLRYLYFVKRENDVPFSNEKGVVYKLDTEAAAAAQCCCRTGGKGGDRCDDAFTIERVEWDIDHPYIDTYIFYKE	PaV1_18	124	uncharacterized protein
19	gene_19_PaV1	PaV1	-	20425	21519	MMPPRALLGMTERDFPEIGIEPRGDWCSDVRVDRSRRSSRIPQSFDDPSLTAFKTVRPLSSTYEHNIQLRDIIIYTDTVIFVRKNRKDYGEMPFAFTIDNQQCEESCLVHLYSTQNREMVFDRLVTKARETTTLDRYKDEDRALNLSISGTRDMVSGMEPTRAFEKVSDSDVCGFSLLCTKIACPDDKKGGRTTTTSTMTKKKPCCCKSKTRCDVVDGPPASDLTYNVVDGTITDINDMNVSLLDSPYESDYCSRPPTSSTSLRVQTDSSSSSSSSPHSSSSRFYGPAAAAAPSVYHANTVKGLATGARFHNVAIDYIPGSRIRIYDLIVMVVDGDDNKENRSPFLAPIPDKCHGFCKGCGCCV	PaV1_19	364	uncharacterized protein
20	gene_21_PaV1	PaV1	-	22013	24199	MNNAFLNGKEREEEEAAAAAGGGGSSSSNYAYYDGDGGGDGGDDDDDDGGGGGGGGGNDDVIEVVFDDDDDGCDATKERERMRGEEEEEAKEEGRRGAGGGDDRRDGTGGRGKRRRVEEEEEEEEENDDGGVEDPTIGEMDFAETAEEGEEEEEAGGNVPPSLQRYDVPLSPPRFPEHVTNDSDGGRPPKRSGKRSADHASVEAKRQKTHQSASTAAAAAVTTDTATAGGEGRGREEEEEEDSALYGRFQSFSEFKEGSWYVVGPPGSGKTAILKTFLWDTYRAAKTAGLRFYPNYTTTIREELANFKKIIPRQLVSAHFKVPVEKRITEWLNENFEKEKKVVVIYDDICSDDKGRGSKKVSAWSTYQSELVRFGSRHYKAHYLITTQYYTVIDTTTRS…	PaV1_21	728	packaging ATPase
21	gene_22_PaV1	PaV1	-	24212	24499	mFVKIVIDEDRLRRDLSTFEKEGFYITHCQEDDLYRRWLVSCTECYLTPYWFElEGVRFEVQDmLYSSFTDQSLIDKYWHSFLRENEQLlADLCL	PaV1_22	95	uncharacterized protein
22	gene_23_PaV1	PaV1	+	24504	25145	MDDLYRQIFKHINQRNSTFPTVFYTDGYFLIDKKEWNQLQRFNAIESDSDIVYLYKINDLRAIAHASFGTFNETKKKYNVCNFRRYLNHVHKGTKTCKYLDAKTVVDVERLVKGLKRVDNCHVNTVMVFFNYFKFNIPLFNALLLNVMLYDRGLVATCILKLPKKKKMLFEQILKYNTLSSMKEKERRRKRREEEEEEEEDAAAAVAGQQRSV	PaV1_23	213	membrane protein (1 transmembrane helix predicted)
23	gene_24_PaV1	PaV1	-	25517	26362	MRRRRRRRTAAAATTVVVAAPSPPLRGGGSGSGGGGGGGGSTVVAVAYKATTAEGRGAQSIDMAAAEEEGGGCGGGVAAAEAEAEAATISIRDMRTDVVLELRNGIAIAEDNVRYILERSPDEREEMAAAGEEEEEDDDDDDDRLSDEDAIVTDKENKRSLERALFLLERVVPKNVSVVMNDERTDGCPCSCCDGELVTSHSVRACETLSDLVSPEAVLFTLVRIESESRYGNDGAKMWRTYADPGPKFRQCIARKLQEWWKRIATLRRQRSRVETGRRND	orphan	281	#N/A
24	gene_25_PaV1	PaV1	-	26359	29733	MTTTTVVATAAADEEEEEELNNKCTVPHLPRYQNILNDMNHFYSRILPTIFYRDRLFPILKERKIYFTIERVEYLPCRHGIKQTLQSMSNYTSSMRLTIRLYMDGSFAGTVRLEPFVEIPVMIGTVFDGDHSMSTLQKYENGLVGTFIVNGMVKISSFEEQLKYNTPISFCKKSKRILFDKLFYVDETVREKAGRGASSYVYERGVYIKYQATERTKGTLWRFFILNGRAKAVQLSYTSNLYLFDHEEPSPKYLQCIKDYFGNGGDAVATLAYVDSLFEYVETRFSPNDRYFYQKKLITVAKYLEWQMATVPNHVANILQQKVKRNIIDSSSPAKFICALRRFFVTFKQVNNRMFHALKTNNWNIPFKVRKESSSLNIIESLDRDKNGLVYDDHLGKIS…	PaV1_25	1124	RNApB; DNA-dependent RNA polymerase subunit RPB2
25	gene_26_PaV1	PaV1	-	30958	31704	VHSVVARAAAAAIVVVVVAAAAAAASASGEEGSAAAIVVAAVAVATVAAAATATAAIVVAAAAVVATVAAAAIVVVVVAAVATAVVIVVAVAAREEEEEEMIVVTVSADRSVTEAMTTPAVAFVAIRDGDKTVMVVEEEEEEAAAAAAVAAAAVVVVATPVVVTAALAAAAAAAAAAAATTKEAAAEVAIAGAMLLRRTAAVVVVAAAVVVVLSRLTDLTNPCRKRKAEAIYNPCPSAKYNVTFITTL	orphan	248	#N/A
26	gene_27_PaV1	PaV1	+	31875	32168	MLKRKLEEEEVNVLLKKIKREVDQFYININCIIKQSLLISDEDDDEDDDNNDDEDDDDDEDGGVGVGEAAAEEGERRGKAIEEMSVQDFRFRGRTIR	orphan	97	#N/A
27	gene_28_PaV1	PaV1	+	32199	32447	LCGTFSRTVPPLSPEFENGSATKVTTAAAAREAKEEEEEEEKKKKRRLAPMAAAIIIVVIDNNNSSSSSSVAVSTTMMTLME	orphan	82	#N/A
28	gene_29_PaV1	PaV1	+	32576	33082	MISITNGTLCKDRPSNYSRQGKVGRVPEDKKLIKTYTIVIAEEDDDEKMKTEFIKCFNFLFFLCNLLKPNTLIYVKGNMTYGLIRECIIHLASNEFASICEEYNHEINYENLDAMFKQNYEVFRRKFVRGTSTLTNSATSYKRHNVAKYLLYMVKYVLDNLTDIFVLL	PaV1_29	168	uncharacterized protein
29	gene_30_PaV1	PaV1	+	33136	33741	MNRVVIAVIIAILCISIYAWYYSSSSKQSSSSSSTTTTTASSSDTGGASGTSPPAGGGGASAPPPPPEPEPEPPEVVGRVDLRNLVVGSKLTFKHGWWLDGAYSDGTPSERTCASMNKCPTGAITTYVLGDKITKVEYASSRTNKQIGKIKLYLANGASSGSYGASRGASDYVNNVIIEPRGIKHLWSAPDGPVLKHIAFN	PaV1_30	201	membrane protein (1 transmembrane helix predicted)
30	gene_31_PaV1	PaV1	+	33762	34217	mLYATVRDRTQLHGITNQSHlHlFAHENGmYGTlSDITVPPRTKmlFYETEElLNKGYEVVYPKVlYEGFYPNCKIVlRQFIPTAVNIENQlPmYNCIRlHCEKTSDVlIKHVSVPAQQQQQRQQRRQSSPPAEEATSSSSSSRmTPAlTF	PaV1_31	151	uncharacterized protein (possible dUTPase - hhpred predicted)
31	gene_32_PaV1	PaV1	+	34049	35059	LYTFALREDERRVDKARFGSRAAAAAAAAAATIVSAGGGGDVVVVVVSNDAGLDVLMLKQNTEMDGRRQRTSSSRSKNKEMIEKAILSNNEALSTATETLKNMASIVEGMRNDDDDDDDDGAVGGGGGGGGDYAHMDTGEGDGKVSSSSPAAAAAAVPAPAAPAAAPAAPGTWLREGNYGGVTNPAVSATGTAPAYAFPDYLRDSKPGGLFGFGGGGGVGGVAAAAAAPPPPPVTTVPLPPSFRPGQFRRTGGGGGDDGGNANDDLLARAKFSKDLRDIINASLLNFITTPKPSGFDENINIYVSCHDETCSRKHDIQEITTLMQLVLQNKHRNWF	PaV1_32	336	uncharacterized protein
32	gene_33_PaV1	PaV1	+	35076	35522	MNLDILKSVDINDLKKTEEYKDVDAIKLTEKQSFTDEEVKHVLFTVVMMRIAMIILDKLGLLHNPIMEQAKSYIKPGANKHEFFREVIKGVNQLRRKQRSIPLAKRKMVLDEITKFVAYQGLKNKRRKRNVIDDLIRRDGEGGRRRGY	PaV1_33	148	uncharacterized protein
33	gene_34_PaV1	PaV1	+	35536	36282	MQVATNDVVKCKLILENLGVELSKLVLSKRDALDSPIDIPTSMELELELKRLFCRFVSDIYQCLELDNKDLVKLLIDNINGEHPRMVAPQQASRRFNFFDGFEDGYEGGGGSGGGGGDAEDDRYWIEYLDKDRVVGFYRDTLQQVFSPDNVIWKLRFKDFNKTKFITTRGMSLIVPKLTIVLLIIAQNTMLILKEISSVDSTYRARDNKTMDDIAVGLYAIFNSFEYGRKNKKLFSDSVRPDLLSAFL	PaV1_34	248	uncharacterized protein
34	gene_35_PaV1	PaV1	-	36277	36801	MFNFYYPADTYPLKVKAHGGLVVMDRKFLYLQIEKKKVRDFGGKAEPCDDNVFQTACREFVEESGIKYKFSYDKVQFYTVMQRRSSIHLYYTFYYYDPRLSNLLSSSTAAAAANTDAGGNTNTTCKVMKLPYLSMWRVSLPVNTSYKFCHRMNNSNAQLLNCKVLTTLNKIRLL	PaV1_35	174	Nudix hydrolase*
35	gene_36_PaV1	PaV1	-	36812	37003	MTDGGREEEEKGGPPKVYKRRPSDPFVIRKEGERTDGGSEHDLLLPTPTPTPLPPARPPAERR	orphan	63	#N/A
36	gene_37_PaV1	PaV1	+	37128	37322	MLQYYCTWSAPPRKGEGKEREEEEEGPRRDGKERINKTVSRVLFYAERGGAGDPRRGGGGGDIT	orphan	64	#N/A
37	gene_38_PaV1	PaV1	-	37358	37516	MGKRRGLPRSVIKAFDEIVKMFPVFKENVEFSNAILQLLLNEMDDDDDDGGE	orphan	52	#N/A
38	gene_39_PaV1	PaV1	+	37627	38160	MNSLNTALHEAESFVAAAVLASAVPSPIPAAPSRKAGPFLNALRLTCAVANAVGILFYVISKNRMAHRCIKMCEPSMPPSKELLKEMVDITSLGDAVYNDDDDDDDDAAFFAGEEQIYKEIAKQHNAKNKKKGKKKVRQIKQDARKIAKQLYLKYLDSVTTDDEDSEDELNIRDLLM	PaV1_39	177	membrane protein (2 transmembrane helices predicted)
39	gene_40_PaV1	PaV1	-	38200	40704	MKIKFEYFTPSEASRLKDFGASLAKEKKKIGNRCFQCAEEECLGEYSVIRLGECFVYNTHSLSLINREMGRVCKDPKLCLCGGKNKCKLKKLDDKKYLFLCNNTVRLTGRRVFDMLRTVTDKLLLFNYIVVPPLHLLTEHMAKFKIKCKNINQLCKNVNNNCQIVSIYHSMLYASKYHDLSLKGLLNSKEGLVVKNIIGKRSFMTMRAVITSHNYNYDTVYIPSCIYDSIDAEKYNRDWAVLNRQPSLKRESMIAVKVKRVNCRCCRCRRCRLSSLLLRRRRRRRCCRLSREGGEEGEEGGGGEGGEGGGGGGREGCKAPVIKIPIQIVKPLNADFDGDECNLHFPSLGVNLDNMRLENYIIDSQNDDVLIGPVYEILDFIYYYFTKRCCGRGVDVREL…	PaV1_40	834	RNApA; DNA-dependent RNA polymerase subunit RPB1
40	gene_41_PaV1	PaV1	+	41496	42620	MQHTSPDNNGDGSNNGSDRSGSDSDSDDAAAADTSSLSSSTSSFSSSSSLPFLSDDDDDDDDDGSDLAITFNDKAVVFDTDKNVYYEPREDDRGDRAGSWTGDRARFDEKVSRLAKAMDPIINDRKNAMFRQNVLEKNFTDLNRSVFASTVPGFNADDFFVSSNENETKTKAKAKNDDDDDAVFRPMADLSVYERVASRVTADEGAAEAFAEHLYRRLRVPRREESETAAIVRSVAALFQITQTDGRELGTPTTEEQRRSCARCIRHLWQTIRDNCAFASEFGFGRDGFGGGPAAAAAAAAADDDDDGAPPQLTSFWLSFVAVFCDPLGRVFDSALEMYMTNGERNEKEEEEETTTTTTTATTTTRPSSDRPSD	PaV1_41	374	uncharacterized protein
41	gene_42_PaV1	PaV1	-	42617	42889	MCNGRANNGALPEEEVINLAKSLISGRSGNTKCISCNGTLICSEEGKIDYILNMCNAFRNDPNFALSNDDEDAKMAAKYNTVLSRVLNGA	PaV1_42	90	uncharacterized protein
42	gene_43_PaV1	PaV1	-	43305	44315	MAAPLQIRASENNELNKSFTLQNFCAPAGTVGGYVANYIDKAGEYAYVGEGSTCRYCSLAAPRRVNCAAGCADISCCAIIGKTARFARTTYKGDKEKCCMGGPRIDSDGRTCHPDHVPNSEECRTVLLNNCNNDLEKYLVRGHACNNYATFFPEGMFLKCKACNEYDIFTKHEALCKTLCLQNPGLCDDASNVYCNSAEGRDSTYCSCINDTSLNNPICASATCRTLGYITNGIKDRDCIINNCKVDLSFDNIRTLDINQLEIQQQCGVPEDNGDESGGDGSQQGMLQQQQQQHPLARFTDPLLDGIPDGVRDFFSNNAPFIVGGLLIILLLVAFN	PaV1_43	336	Pox_G9-A16 ; Pox virus entry-fusion-complex G9/A16
43	gene_44_PaV1	PaV1	+	44348	45241	MTSSTPSPSGANAAGAATTVNGYATLKAWMATRRLPVERRCYDITSYVRESPAFKSMIYKKPFVYVRGLDTTYEDVEEYDFVSFYPTVYRHLMRETLPANSEQYGNYLALFDAADGTDKSTRKRILNIVYGLFQCEYSVFYCRELGALTRSRASDIMRSLFRKFEESVVYGYVDSLFFEKRKGCEIDERTLAAVLEEAFPDVEGLGITKRKAFRRVTFYSTTSYVAVSTTGEEIRKGTCGRAAKRKGTEEEEEEEEEEEEDRRRSIRRETAKVFGGGERYNNRDKKFMIYLYEKKRW	PaV1_44	297	divergent family B DNA polymerase
44	gene_45_PaV1	PaV1	-	45612	45920	MDDDDDGDEGGRGDLEVEEAALALRFGGGGEGNVDAASAAATAASVAVAVAVAASAALRFGGEDAAIDSVSSTAGPTTTFPPEPLIPFEKTTGRHALYNLVR	orphan	102	#N/A
45	gene_46_PaV1	PaV1	+	46057	47319	METEDGSIDPSVRVTRSRRRKKDKSGKIVSVDDGEDGVAENADDGGGGAGSGGGGDVDDDDEMVDDGEETASVDGDGDNRRNRNRNRNRNRSRSRSRSRSRSRSRSRSRDGEDEDGENFNAGDFLQMLVDEPNIADPIPPPRAIEIIEELSTNPKSEEWFKVVQSGANNHELALVLYFYLVQHTYFPNANPMSVFRIYKRVLIDEDTSHSNSIVDYYNLFVRVVEYNAQYVNLESDTYRNAVRLWKRISGFIKTEYDFVNYTLEEDEGGKMQLHKELFAKSTTTVVPTKGRTIDDFPHMFEEYVTEWKDSIFPMSGYVDMKLVFVPTDTVTFHIPTGTAGPERVVSTVVEPFEEFHHEFKFYVNTSLFDKRKYRVGHIRVDGEDVAVGFANPSIVFIDS…	PaV1_46	420	uncharacterized protein
46	gene_47_PaV1	PaV1	+	47465	48031	LVQIADVHGDLDIDSLTLEQKQILNVDCLLTNENVRTMVDTLKETIISEVNNDSVMSGIANSNSVVHNALYSDVAEETVDTVKNSIAAVVANTQELNVSNIGGNVTLGNISFRQRTDLVTKALLDASGMSSVLKEIEREETSSSKNKESTVIGETFRGISSVVSSMFMVWVILGIGLLAFVAYKTKIL	PaV1_47	188	L1R_F9L ; Lipid membrane protein of large eukaryotic DNA viruses
47	gene_48_PaV1	PaV1	+	48192	48692	MFKETGGGVQLHTHVGTTVFPESGRERQEVQVPSRLLLHQENGPESQVLGGEEDGDGGSGEVQDEGEGDGSGEGEREGEGGGGGGGGRGSGGGEGGPGPGPGEEEETVRRVVVGPVERGRRRRDDDDEDEDDEEREREGGRSLALASSLSSLLSPPSLEDGGGERV	orphan	166	#N/A
48	gene_49_PaV1	PaV1	+	48908	49555	MAELSAFQYVRNIVNGTETSHLPLSPLQKQALNVAVVLDAVTRSGGAFTDEIVENIDNAKYAMALLTAQLTKNRSSVRDLTSFHVREWIDKLIAIDYSKEKNSLEVFSSCLSFIITCMLIFERDNIDNLLSTIESKILCLTTGGKGKENADADAADAAAAALRKRKTVNSDRYAEGVAAATTTTAASGGSGGGGGGDDDDDDDDDVRRHKRSKLY	PaV1_49	215	uncharacterized protein (possible homolog of poxvirus entry fusion A30L - hhpred predicted)
49	gene_50_PaV1	PaV1	+	49565	50887	MYFKKNLVLHVTVFHNSTGDRLYDANGLKSCIADPRYADKKRNLILHNVRTSNVALLYGHVEIVANLKMLESAKCLYPTLQIYAVGASKRSCDDTFVYIKKNSLKEFFTYNSNDYETVHVLGGLTLVKSVLLHYSHLVREVYVTDFYSGYDHHHPSDLLDRRLHLLLSECETKEFIFNNDVVLPRFSYTRYLCTKNNNQFFKHNVPFKTALVAALYSSPPSPHHHRHYHHDAIPLRCTLRFELTMEKYMGNKYMTTVPSLGLFDPLHENAREVEDYLNNRTVRNAYLLGIDKLFDPLAVKLSAQLKGRDTAPLLHICDDGDETTIIFYIHFIKNGDVSVQIISDNVTLNTISLHVYGALKLFLNAVLRHSLHYKRLVLDFVSLSRVVNTSDRVFADRVL…	PaV1_50	440	Dihydrofolate reductase (N-terminal); DUF4252 (C-terminal)
50	gene_51_PaV1	PaV1	-	50938	52263	MGLKAGVYSAMINDTYGRYVVGPDDVYKRARSGGDGGEDAARVYIDGTALLYMHLVTWKKHQDFIEEEQRREKGKGGGDAAAAAVALLDEKIASLAEHFHERLTSEIKNYAKRLEREVNHPTLYYSLAFDDRSRRPPNKEARKASVDVQSQVNSYTEYLQTATAEGNVFGNYNVALLEDNEDAVGYGYCGENDFRIVNAIDNDIDTKCHVIYSNDSDYFAFSYDPYKHVFFFSPGSDRVYDLSHLSTALVNTLVPVAAIGGCDYGTPTILGKDKSNLGKRLKELFATAPSYKNLVRFDGMLSDHLATIRRVGIDEFVAGGCGFRDDGGEGGAAAVRNCCEVDVLKRFVLYFDELYQYYIYLQPFTSSSEYFGWKICRRDAYVCILIYLHFKCSRNDPAR…	PaV1_51	441	Flap endonuclease
51	gene_52_PaV1	PaV1	+	52335	52523	MVALMTVLAFVGTGYSNVGDANNDIDEIKSYASTTYTTTILTGLLGLATVAGMGYVMFKGDE	PaV1_52	62	membrane protein (1 transmembrane helix predicted)
52	gene_53_PaV1	PaV1	+	52801	54090	MNGNVDARYSSDSAAAVPTVASNMASSRVVMNKQRHSNKREQIATKSRNDKLVKLKYDNDEFMQVSEAVEDVDVDVDVDEEEEEEEEESLLPRSSPASSFFEQSQDLLDTQPFVAGTDDGNGGERATTTTATTTATTTAAAATKTTLKQRNVKGLSLVIGGGGGGDDGGAALRSEETVSARGEGTPAVKTDTSSAAVAAGGKKTSRKRQQKADDGNGNGNNANAAAAAAATAVNDVVINTPTVDAGEECGGSGGGGGGDDDGGRPSPKAAAAAGPAPKRQRTGNDKSKRGGGSSSGESSTAKKRKATAAERKDKINPPLRQRIVNTVSIPDVNGLFKLTKPDIESANIEWNVLSLNWNKTTDMTCSGEIPQTTVDVVNYIHSTMIDALRGKNKNLEGVK…	PaV1_53	429	uncharacterized protein
53	gene_54_PaV1	PaV1	+	54232	54546	MNVLLVIILVISFIIGYHCLTNRVDADNRRTVKTTTAAVAKRYDETAARGLCPGCVQAIRLDTAYCPDETSAKEVVNDSGVVTAAASATTTTTFVTDPDFEEYL	PaV1_54	104	membrane protein (1 transmembrane helix predicted)
54	gene_55_PaV1	PaV1	+	54557	55066	mlLWTDTAGPSCWRllHYIAVTNNRCSDRTKEWKHNAIRSIlESVPCDSCRKEAlRRWHGRTEGlELFLYNFHNDVNARlRYPPFPITSlGmYRDPKEIERIlTRDlFlTKIHSlRYGQTWFKDVFDKlLDRDQQQAYlRYETTAWKmIREERQSFEDSVRRKILEITP	PaV1_55	169	Sulfhydryl/thiol Oxidoreductase (ERV1/ALR/poxvirus E10 family)
55	gene_56_PaV1	PaV1	+	55165	59250	MNVQRIVYHLFEGLELSAADIKNYNNRLILTVSYLINPNNAFRHDVETLLRKVSVSFSSKGEEERRRRRMENAYNAPDSMNATFLPVVLLFLGAYDNLNAFVQRLVFGRTVVFDEDMRQLCSKVLEEVYGGHETARGFIRRAGEIDDYLRRRGGGDEAAASAVASAREGAGGGEVGEDGFPTLRESGEEMEIDGDEHERQLKLFQQTFTVHNNVLLNYPFSYKGESGGGELQRLGGGGEPLALQYGRAAMGDLAAVEYRRSADEEERRVLEARLRDVDAQLSVANRDLQLCLEDTRRLKVRLDDQTTEKNRAIEKMKRAVAECEARNRELELDNKRKAEAASRIEPLNAELEKWKYLYDDSKRKEEFANGELQICRDNVGDLKVRLNAMYAECTAKSDA…	PaV1_56	1361	likely homolog of PaV1_62, with unactive ATPase domain
56	gene_57_PaV1	PaV1	-	59406	60647	MPAATEAHHPRRDKKRGFGVKGGGSSSSSSSVVSSPGAESKRIKLLRKMEREYDKRKKEESTPPKSRKDDDDADDDDDDDDMDGSESSDDAFRCYDGDNGGADDDVDDGGGGGGDGGDDKKGGKVEEEDRIDTTIKSDRAIEAGDGGGGGGVRGREAYGGDDDDDDDDDDDDNGGGGGGGGGGGVNKYANQMNIPPTKKNRPNVPLHDGSSPSVRKGFRIFKDVDFPDDGSMVIYYTDKDDKDKIVIFEGGNKNYSFNKLKAGKKSSGMVKGETMEHRYIHLINSMFFRITTPLVYASADDGQIYTSLKRNAIGCLAQIVDFFSKKHANSVDHDENMYISCGVMLQGDNFRDEDDRPIETLAPYINKDLELLVTVDFTLFTHKSPRNGDVYVACKPKLT…	PaV1_57	413	uncharacterized protein
57	gene_58_PaV1	PaV1	+	60913	61410	MVTGVDPLKVLTEINGIRHLFGTTYLNGKTVLTSHKYVVGKQLKRAARHSNILYVLRDEEHGDGDGDGGDDGDDDKAQINIVVYKDSNIFNEIVLKHIYRNFNSLIHFIERNGVKKVTNATGLQIPNILETEVCVKILNLEVDNVIEYKEGTKRKVADNHCIDSS	PaV1_58	165	uncharacterized protein (possible divergent RNAp5 - hhpred predicted)
58	gene_59_PaV1	PaV1	+	61517	63373	MNAASFLDLSPPNEREDAEETNRRPTLSSNGDSGGEEEDDDAAAAAAADIAIDDDDDDDIAIDDDDDDESGESAPMRSSFSLPATPPPSPPLPVPPPPSPRQDMQVCEEEEVVATAISLLGDWTLPNAAAAADDICSLEYDASDAETVLFMEEGEEEEEGGTVEEMEEGEETMQCIGTGGGEKADDEGAVAAEEHACYRSSIEWEYVISTAMRTSSSYYRYDNGNPHMSPLVHSVETGIKYLMVRCTNYKYMFNLKSLLKLINEECINASYEIAPFLLDFVQTRNMQDYIYANGSYEDTVNPKLRGALGPVLSEENTINLCASALRTFFLCVAHYIYTPIYKPSSTFLLHIDRTCEGFIIPPLNIYNFSRFYSMFLKKDYCSPYYRYCIFEPYMLHHCR…	PaV1_59	618	uncharacterized protein
59	gene_60_PaV1	PaV1	+	63377	63874	MLIQNMSSTVLHQCNGHHKAWVSDSTIDLPTNSNVINVCISGIQFVEEAKRQQQQQQQQQRRRDRPAAGSVSVSVLQNVYIHTLGKPRWIPFVCKELVYISADDIFRSNALAVFDRRGEGTRWGLFNKTFKKELGTHIPYLVNNVVMEIKCHGDAEAILLEYSHY	PaV1_60	165	uncharacterized protein
60	gene_61_PaV1	PaV1	-	63954	64394	MLYLTHDHVHSELLRMLSLKDVEVSYVLPHQMETVVRGGGGGGEEIKILHISNPISDRLYNIDRYKDDDKVIVHKPENNTDGNWKQCLLTYIRDFPYLHTIERMLNDNEYMLKYVEYMSKNKYKDIKGNIQYTAFIKDILTMINVQ	PaV1_61	146	uncharacterized protein
61	gene_62_PaV1	PaV1	+	64410	70568	MIIVDDDEKKGTDFLETLTENAVALLKGDVYALFHNCVLLTVQVITHEFTNIRTLNEWDAVLKKVDERHRAFTALAHKLQIDPEDEIFQLLENLRVKLHTTVVDNDLFYAKKEMETFLDALVGDIARYVVSRENLYDSERFLKNIEWDPEKPFTMQHLYRKITGNVASELNDVLRSIATIIEEELDIIDGGDGGGDGGGEEINKIRKSLNDALRDIEENGGGRISGVTKNQLLNTVKYGIRLLVNKHSKRLYLNEDDPEPIKDETCGSYSVLDNMCINPNLIYKFIALYEFYKNKLRLGDVEAQFKNLQYENALDVCRASTYNVYYENVYNIMLEALLYFESEPECSRIRKNLYFYLFMVIRRLMSEVFANPFAVGTSTSTFPSSGGGDGDDVLHEDSK…	PaV1_62	2052	Kinesin-like ATPase
1	gene_1_DhV1	DhV1	+	1	930	MEDYKEFLVYIEKKTNVLKLLDIESNLSNMDEYKKYLSLHDPYIDFILENLKNMNSKNLLFLSDGMSNHVPIIARNIMLNFSSENILKIILNLIIRLERDEYYNQTIINILRIIISDHEFYLLNSDIKYYLTNTWFYFANDTVEFIDYLDEVIGNFLCLFQLDTGNLFNFYLNYLNKEQNELHNHSQNVHLILDNIRIDDYIKTEIETLSLDVSEVLAKFSENVLITILKMPSYKPTSSFPSLIQLANYIIKKSKLEEFGRWLETELYDHNACVALLYSIMIYTVYDSLHDSKNNPPRHYHMAPTTVNI	PaV1_04	309	uncharacterized protein
2	gene_2_DhV1	DhV1	+	1761	3083	MEGQSGLQPPPPLHRFAACRQEHSQYPRQPYAQEHSIPATLMQQVNNHYQQQQHQPLHMGQHQQNQQLQQHHQQRQVIQQQQQAMPQQQRQVIQQQQQAMPQHQQQAMPQHQQQAMAQHQQQTMPQQQQQAMPQQQQQAMPQHPHVIQQHQQHVIQQQQTLPSQQQQTLPAHRQQQDIQQHQQQAIQQQQTLPPQQQQTLPAHRQQQDIQQPQQQQRSLQPQQLQWQQSQAHWPHTQHQPPPLASAPQVVPVLKQSPKPAPFNTQVTISSDNASLIVPTSPPPPLDTEYINTQQDSALIRGEGSGDLLPEWVWAGTENPQTPTELSQHLSNVCDAEKNGIRNQLQNEMGTYSVTNPIEENNTHNQLKISFKREQCGMGIGKGIAVRKRKHSDAECDKKR…	PaV1_02	440	uncharacterized protein
3	gene_3_DhV1	DhV1	+	3221	4501	VVSETIDQRNPESEQVILGLPSNVADEIVDQRNPVLEQDIGLSFNVMGDTVDQRDPVLHQDMSALPFGDSCETANQQNLAFYNNKDVLDGDDRKNEIDPLAYSLQCILLPTTSPPDTSNVPYIHNDENVHQDFFHDHNKTNETNEQIQSSSLTTPIQSPRVMCGSDDTAIEDLSNKVEDGETMVAVKVMSPTASNKQTTLQGDPQEDLQDFSNGTKVQIQKPEGLELKRDFNFFNAAVNESKNIDGFDWYKISYPDTNKGRKRDNPNINYTHFIDLSNLEGVGEANIKFKEIYDQSLRSLIANSELYKPTFIVVNNKKKAFNYSNLVDCLREMFINDVACEFKSLRKKNLEFTSTSTEFSKIQGQYETVVATAQHPNREKRPKYQTVYWSMKRRLGKSE…	orphan	426	#N/A
4	gene_4_DhV1	DhV1	+	5020	5556	MIKVIAVIFLIVVIAGAVYMWRKGEATSGTAPSPTTPSSGGTQTVVPALPSMNLMGTLVLKDLIPGTKITFKAGWAIDGAFTDNLDSNTNCLALNTCPGGAQTDLVLPQKIKKVHYTNNADETSIGSIQFIYMDNSQSPKYGTAQGTVYFNREISSDTGIRHIWIDKTKTGVLQFIKF	PaV1_30	178	membrane protein (1 transmembrane helix predicted)
5	gene_5_DhV1	DhV1	+	5614	6045	MTLSFIQLKPQIFSNNVRPDCLPLISATRDPDVIECKNSITVPENAVLNFTSSKELIDLGYNIVFPLRLLPGVYDNVSFTIQKISSSASPIANLLPILNAIDLDGCIRKPFFIKKMNVVAHETQNTPIKQTAPSPPEDHVTYF	PaV1_31	143	uncharacterized protein (possible dUTPase - hhpred predicted)
6	gene_6_DhV1	DhV1	+	6101	6769	MNNAENILTANKATHELLSGQMSKLTDLTSRLGELTAANQPQQPQQPRQPPPPPPPPRRTTNPFLPGFPQSFDTNLDRMPRGMMSTHPKLELYTGPPQTTRVFGQSTAAKRAKAESLEDGVGGPGEGEFRKALGLFPTLKNKRIISEGFESLVLGNLTNFINSQSSDFKDQTLGIFVPCEDSTCNQKHSKESILRTIRLAIAQAKPNYVRRLIEGVKRRRYQ	PaV1_32	222	uncharacterized protein
7	gene_7_DhV1	DhV1	+	6785	7207	MKANDILYSIPIQDLKGTAEFKEADVVKIKGKESLSSEEIRYVMSTIVAMRVAMYILDRLGLLHHPIITKSNVYIKDTAHREEFLDSVLRGLRTLKFKKNRIPLRKKDRMLSDFKKLMMYQVSKNNRSSLSKQLKRLMDY	PaV1_33	140	uncharacterized protein
8	gene_8_DhV1	DhV1	+	7354	8103	MTSQTTIDRFVEIICSAVNKLTGTLDVLVSENSHKGQATLNFRTSNAYESGIKQGMLTLMYDLQEILEISSDDMVKIIQRLNNTSKYPGVIYEPTRFGSRNRNKLKFINYQRNPLRDEEELDGDEDPFLLDNLSIEDYNKFYVTRMGKIFNPDNNVFYLHFRHRLPKNTIHNRQDIVGYEALQNASRLAIITAIILENIRQGLEKMTSRHAGYMNRIFTTPIVLLYSIYNTFAGNTGVNFYDNIHLLGL	PaV1_34	249	uncharacterized protein
9	gene_9_DhV1	DhV1	-	8305	9051	MLILHKDIEGVKDLFETRKCNGGIVIFNEKFIYLIYERGRIRDFGGKTEDCDENTWTTACREFKEETGMVDHSVQEETDMVDHSVQEETSVAKHSVQEETSVAKHSVQKKVVLKKEWVKFITELSKPYYFIFYVYSQNIAAMLEERIKRDNLVAKHGSVIAVPINELLTRKRGTAFCYRINGISKRLQLNREVSLYLNKLIFNLANPPPPPLSPWRGWVSFCKSKPKQKKWDLSFVRFPFLYPHNMLI	PaV1_35	248	Nudix hydrolase*
10	gene_10_DhV1	DhV1	+	9826	11268	MAEGRNLAAIYNPGYMEDEQFLANSRNRRFSRYEMRKILQNCASDVNVDAIIKNPENCVIGGGFVESFLGNIETADDSVDLYFTCPDLRREVMGEEVEPDHQYLQYAMRPEKSYKCMASYKRGNVRGHTMSCGYKDVFGADFIGSCFGHGASRAFFAYDTGLCVWLLKESSVAGKVSALPVPDIPPQAFPNALGGASGKVKPNKLFDLSMSSYLTYGNVKQGEPSTEPTIAYQFNGVEKKGKTLSDISYESYDRGCERVRRGKSRLPSDWSDEEDEREAYPGKTTPPGPSSLYCLDPEKNFPIMDSLEEYYKWLPWAPDPRYSRDSDEELDVFYPPGHKRPKTPPLPIKHQVFPAAAEDFENVRRSLWDPASTQSVAWRPPCSAATAPSSQEWQPLTQN…	orphan	480	#N/A
11	gene_11_DhV1	DhV1	+	11540	12589	MELLTSTIDSFRLFMTSFSALVVAMGHRIMKMVYLGVNSDSNPKLLTNEKMMENVRGIYETFLGKTMTDDEMETISRIKTTLTTCLKRLQVESLMPGPLEIEVIAFTIETVRRCMAILNTTTTILCSPEATGLVQYMMGEKDSPDAITDTEDQQLTTDEEEEIVTEEEEYRSTMADEGCNEGGEETEPTATDEEGEETEPQPTEETEPQPTEETEPQPTEETEPQPTATNGKGEETEPQPTATNGKGEETEPQPTATNGKGEETEPQPTATNEKEEEKREVEVVSGQSEDVANIKNTFNVHQDTVDNYSDINTIEQRKTNTATLDYEKSSKTRTRHQKTHVWSKPPKRQ	orphan	349	#N/A
12	gene_12_DhV1	DhV1	-	13026	13898	LFLFYITLGTKGVEVSMDVTNYNTLRAWLKREDLPLSQAAYDIDDAFKISQFQLNCLKSRHRPYIYLKTLNYTFYNIEEYDFCSFYPSIYQHLIFSVKTQSRRVKNVQATYKDLFSKANNCQPKQKKKILNIIYGLFHCEYSIFKNLKLAQLIRIIGAMTLKNLSRLHHDRVVYCCVDSLFLVQDKENQRVIDKFLLDYAIKLEITKRNVFKTITFKSKMGYQAETLDNILIRKGVDDTIKTDRYTGVKEIKGLGKIKNPSPNPVYEKKIFYPGKSTKALIYLFENYIRN	PaV1_44	290	divergent family B DNA polymerase
13	gene_13_DhV1	DhV1	+	13899	14861	MGNNCTRLPPPTQIIASETDALGHVFPLANFCGPAGSIDGYIAPYIDVAGEYSYSGAGAPCRYCSLDPPNSVTCSAGCADINCCSIIGHGATFARTSYKGERGSCCMGGPRIVEGKTCPPDFIPQNATCKNVILSECSRDKKRFIATGDVCNNYCSYYPAEGVLLKCSACNDPEIFNNNLSICKSICLENSGLCDVSVTQYCSQYPTDEFCSCISSTEKNNPVCTDATCRTKGYISTGIKNQQCIINNCNVEISFDNIRNLDINSLNVDQSCGDVGVEDALVADGKGVTWRVQIENFIRSNAKILALVVVLVSLILFILT	PaV1_43	320	Pox_G9-A16 ; Pox virus entry-fusion-complex G9/A16
14	gene_13a_DhV1	DhV1	+	15117	15476	mEPAPEHTELPSHNSESCLmSCDICNKAVVPSRCSAPAIIKATHRYLRNLGQPTCLNCNNEEDPHFEKQmNNlIKFCIDKKRDCSFQIFPNEKmIYLFNAKADRNINSYSYSPKGDIYK	PaV1_42	119	uncharacterized protein
15	gene_14_DhV1	DhV1	+	15731	18070	MDSGRSRFCFSVYTEAEIKNLVNFSNISTKKNYDNVKCLDCFSDECLGEFSVIRLKHCFIYNTTNFSYINNIFKNICFICRRVVCLCKKKKIYSLKKYSDGEHIFKWNDILLTGLDCFKISRSNKLKKYLFNFLIVPPIELLTEHLHKFRVLCKTILRLCDKVSNNSKIIDIYNSMLHSSNYKDISLKKLLNSKEGLVGRNIIGKRSFYTMRAVITSHNSNLDTVYISECIYRILKQSGFKFNKKKIILNRQPSLRMESMIALKYKTIECQCKYNKYCTFPVIKLPIYIITPLNADFDGDECNVHFPLEDTNIDNMDVKNYIIDSQNNDVLIGPIFELMDFIYHYFTVVCCTINSYEIGYKKFPPEFLNNWELVNGSISVFKCAKALFSYVLLNSSDNY…	PaV1_40	779	RNApA; DNA-dependent RNA polymerase subunit RPB1
16	gene_15_DhV1	DhV1	-	18078	18374	VLVGEYISIFYLIKIKENMAARTTKACTTKSICKKQPAVKNNSLTDFVKAAAQETLLKKKNASLVGSEKIMRSIIQEMVTHLIASDSEEEEESDSDWG	orphan	98	#N/A
17	gene_16_DhV1	DhV1	+	18917	20089	MSVRGSPGSSGNSPSVRGSPGSSGNSPSVRGSPGSSDNSPSVRGSPGSSDNSPSVRGSPGSSGNSPSVRGSPGSSDNSPKSRNDNDKEIDAIIDEIAEEFYARFYNFQNDDSSITELPDSVHETIKASIRNNDAASAICHVNPYDEASHNFYTSILFYFCCMKYYAIYNKIDMESVLRLYEGIPSYFADPNDSSKNYNDELNLYYKLFILYHDLETSQYDKALQFFYQTKKTVNIEVLAEIINSRDTDVDRVNIRRGTVISLNIPKNGESIDANGVFLAYLTEIYPLLTKPFRGYVTVTTTLPPDSDVGVTITKNNISSKPLQLLQGLVDIQEYYINFEPTSDYTEIENESGASVFHIPKRIYIKPSRQMSLNVIYGFQITHLPDKSKRV	PaV1_46	390	uncharacterized protein
18	gene_17_DhV1	DhV1	+	20123	20803	MGGAQSTTASERIITNTIRDITSISQSCEVTLTGDQLTEISGISGNVVIGDIAFKQKQVINMKCLLTQRNVAKMIDSLRQHITSEVNNESVMSIAANSQASIENKLLNITSAESINNITTTVFNSVVNSQTLTIKDVGGNVIIGNLTMEQQAQTVLNNLLDASDTRSVLKELDSFEESASKNKESTVMGEFLAGVSSIFQSSTMIWVVLIIAALGALFIFLKLKVF	PaV1_47	226	L1R_F9L ; Lipid membrane protein of large eukaryotic DNA viruses
19	gene_18_DhV1	DhV1	+	21434	22042	MGPVILNQYNIDELIVSEFGNNEKSLQALIYLKNLFTDNTNTTVSNLTPLTRFLLDITYTFHVVLPSLLLYKIVANIHDMDTVFAHLHTYIYSEKKRLIDIINKAHVNIWITNLLGINFSKEIHPLNAFSNVSMLIVVLLIVFDIDNKSLLHEAIQQRAHALNLKLCTPSSSCNDRKIKKSKPTPSDEFINLGITNLKNKIK	PaV1_49	202	uncharacterized protein (possible homolog of poxvirus entry fusion A30L - hhpred predicted)
20	gene_19_DhV1	DhV1	+	22075	23289	MSIFKRKFILHLIRFETPNNKYHYDLANNQKIKTIINNRRYSELKDSNIMTHIRNGKQTALVFGHNYIDDWLGVLASIARYNPSVYVIGQTERASDNTFQFTKVKNLNILLNHLKDCVNVHVFGGLKLIQNFLIHCPHLINYLYLTTCNLVQNTKTNVPLLDEMICELLETSNNTILMDNDLEEPYFTYTKYTINHNSSFFKKNFKLKADFANAIINKTALKINTYVNFSNKFTKFKGNIYMMPIPLLASFNLLRNNLGDLEDFFNSKSTHNVYLQALEPLMGVILEELNSTGKYVSSLMLHKQNIHVFVSLVEGNTSITFKILITDSIELNYISLCVYLCYSIFLKINKNFQYREIEIKLILDNITTRETISNAFINESEVYLYFDLESESYQVTNNT…	PaV1_50	404	Dihydrofolate reductase (N-terminal); DUF4252 (C-terminal)
21	gene_20_DhV1	DhV1	-	23340	24815	MGVAKSFTLFLGRGHDNYNVKNDRGSDESIILVDCNSLMYASFLYTDLECVHGEELFKLTKNAIDQIISVEFCGVESKGYEVHLFVDNAEKRPNNKVKRQTQDETVPKKFKGLIEYLTKNHEPSRNYYFNYDNHSEYGEADLQMFHTIDKMKEDGELNFIIFTNDSDMMVFDYNHDNVSVYFKTKNRFLDLNQFNRETRLGFLSSPFLMACVTGCDYGGVVKGCKNPVHSNGLMKQYKYCLNQRARGGKPPKQTFDEVHEIMYRKFATFHTKDLVWCNRDTKSLLLYLKYVGDLYLYYFCGRPFPSYTQHFRASICCEEALNVILLFNTFLPKNRTFTETKVYIETLAGRVGDLPPPKTLGGEGDRMVKNVKDEVERMAKNVKEREQRKKEKKEKRKKE…	PaV1_51	491	Flap endonuclease
22	gene_20a_DhV1	DhV1	+	24864	25085	mIASIIVKVALGlSLlSAIFSFAIAHYTNIDSATTDVDLYKSGVGSAFSmAllNGFVSLLVTGGlAYVAFFAD	PaV1_52	73	membrane protein (1 transmembrane helix predicted)
23	gene_21_DhV1	DhV1	+	25361	26077	MDPRTQTPRTALPETDQSDTEDYVLPDVEGPIIPASLHEKDQVSKKMNLQTELRKKRGRKHVPSGDVGEEYSHSEKHQMLLSDAEMREMTEQPPSKRKRSSQKTKKITKQAVGEKEAVVEDDGSMVEDEDKNYINNVYFSGCSISTTIQPANSEPSELESKKIRFHTQNDLLNRLTDPSDESLQGSAFLISFVNMVHQLFDNFVADNESVFFRSLSLVADRVVKSGKPSVALNVDVKY	orphan	238	#N/A
24	gene_22_DhV1	DhV1	+	26146	26385	MFLKFEIKMNVLSIILIVLFVTIAWQYLASRFGETLLPRPPTHHHGCAAAQVPALCPGCIQNIIAPQEQPEPSVLENYL	PaV1_54	79	membrane protein (1 transmembrane helix predicted)
25	gene_23_DhV1	DhV1	+	26428	26883	MDWRTKCGPVTWRVLHALAAKFSKHSELERVVFGILNTIPCTSCRVDSLRAWNNKPIDSRIEFFLFNLHNSVNAKLGRPSFPIKHLAMYYTPDNLKTIFTRDLFVVNLVSESIGENWLGIVTNDLFTREERLAYSNYKNKQNLQYLRNINL	PaV1_55	151	Sulfhydryl/thiol Oxidoreductase (ERV1/ALR/poxvirus E10 family)
26	gene_24_DhV1	DhV1	+	26964	28685	MEGAQGYNDGERGKLALTGADQSSNISSTNLAIIARMPKRFNDLMQPTYNHAVAQSNSKDSEYDSGAIVNVSKTRSSEDLLEFSDDEEDSWKSNSHKSIGMGNQLAIGTPQPMLEFSDDEEDSWKSNSHKSIGMGNQLAIGTPQPMLEFSANDEEDSWKSNSLEHNLYAWGKSIGMGNQLAIGTPQPTQRVQFSNSVTPDTPQVFMEIDDHNSQPSFPRDQEDISIYPPASNTSQHQVHFPGTDNLTHSNQSPSDLEYFNGSSRHRLPNQNFLESGTSVHASQNLHAFPIFTGPRAPSSISIESEMKEVLEMISTQIAETRRVFYQETSVSSVVEFLRDKISKSFEDEEKRVYVKDGIDLFNNCVDRYILYLLAVSLDTGLLRKGVRDGLLILFDHFIV…	orphan	573	#N/A
27	gene_25_DhV1	DhV1	+	28685	32428	MEERRGEVRKRNEVTREGGEVTLKKEEGEEEKATLKKEEGEEEKAPLKREEEDEEEEAMEKSDWEEDSSSGDETSTNDTKSRDRENEEGDGGAGAQALTAQNVLDQNKKKPKGKRVRSSGERYQITRMREQLSEWENRYKLLMKYSESLDNREKELRDEIQRLTVTNNHLTSRGEHEQEITEQHKKELQSFQETLKMRTEEIEKTNTLLTETRKEINSKEDQVISLNERIKTLNVENQALANAKAAHERQMEEMFQSEIDRLQKAHDQKEGEWVRVRSNLEGKIKSLEDDKDNFLKSKSNTEGIERELVTRNKGLKEEVDELKAKADQMTAEIEKYRGDKTSIKREMVQLETERDNLQNNVQLQSKMIDNLNHTIKLRDAALKTSQDDMSKTQKLNSDE…	PaV1_56	1247	likely homolog of PaV1_62, with unactive ATPase domain
28	gene_26_DhV1	DhV1	-	32696	33097	LIPEAIGEMVNDDYYFTYNQLLGKDVVESFSHAVTRSVFEYNIERGVFLLYECSVAGKESYLPVEGLAMDTYPNKHTGSDVTPNKLVDLAFYSILHPTKKAREDDRETIVIECDDEDVVEPAPGRQFNPCNIH	orphan	133	#N/A
29	gene_27_DhV1	DhV1	-	34044	35147	MGRGASGSAVMRGKRKNTADRGVTKRPSVETSMAKDDGCNFEDIDNLLATVRGASDRDESFNENANISKRSEGAGKVIENEDDTVAEDDVGEESYGEDEGVEEEEIGEGEEEEIGEGEEEEIGEEEEEEEEGQLVKKAPIRVHLGDEDFSNQLNNEVSERKKVPGNILTKAVFEHRGRGKGDKLTLTYVAMSKCGSSEETIQFNSNIDKFSFKKRSGPNPCYSISCFDSNKMTALGGLWFNFTTRLVNATTKDIKEPFFSILRTDAPDIAAIVDYFDTHQPIPLNDENAIVGTNPYISVNLDPKRWYTVKNDNINPKDYIGQMVECLAMIDFTFYTKKTTTGRFGVKPYLTTGRLRIGEENIPQFND	PaV1_57	367	uncharacterized protein
30	gene_28_DhV1	DhV1	+	35724	36152	MELRHKDLLRDINTIRKYYKTVENNGKKKLSKLEHVCKVKKECLGNDVLYLFTDSNESNLTVHFNTNIFNLKLLNKLLNMVQIQSFIDANEILEITHDKHQPKYPTILESDVLCKILNLEINNIIMFKNGTMRQVVSVQPKE	PaV1_58	142	uncharacterized protein (possible divergent RNAp5 - hhpred predicted)
31	gene_29_DhV1	DhV1	+	36436	38931	MDLSQETGGGEGVIHRDTLNSDDTDDRERSVENSTITEATPGTLNSEDSNSLWHTSNDGMGIVEQINIKLKNVANMINPPLYVRRIETGFENLNLELGEVEKMLSFLANLNFNCLVTNHVVQVLEDNESNRLRVASIQKEEEEYFKTVTERYEEAKHLFAVHHEEIIRMDYNYATRLSDINRTYDEFIIDAESTAVDTDNFEKDVALLTEARDNIIDTEDSDYEITKQIQNSKYIADLDLVENENWKDFERTMTLNGYQKYLYIYTRDLKEDAAELSVLSVEEHHEGEGGEGEILAPNPPTEEEHREEHHPPTEEEHREERHPPTEEEHREERHPPTEEEHREEEMEEEDNVLDMNDTVDEYNEDTFQDCTTPPPEDLSEAFVNYKKIAMEGERTYTYS…	PaV1_59	831	uncharacterized protein
32	gene_30_DhV1	DhV1	+	38994	39386	MYIIKSEPELITTKFSEAINIRVGRVNLIKKNKTGCVDIYLEKEIRILTEKNKKLIPYASSRIGLLGIKDFEKSSKSLMVGEGDALACKDICVKFESGRDIGVPYELFNVYILVHTSNINECEIHINSKL	orphan	130	#N/A
33	gene_31_DhV1	DhV1	-	39718	40161	MLYFTKDHVNAFILKSINNKNVMDNFILPKKFESYLSNLKDDDLILHISNPVSDHIYNIDKYSDNPRLIIYDPKGIKTKGYWKQVILALIKTNTREPCIVPLETMLNEPEYMVKYIYYFLGKSPPINNTNIDFYDLILCVTHLFTRD	PaV1_61	147	uncharacterized protein
34	gene_32_DhV1	DhV1	+	40205	46483	VKDVNEDGISHLSIHVLICVEKYFLIIKYIMKESLDHNLQDIHGIIKNLDDLSTALIRKDVNVLFMNAICFFVEKTRLDFINVNSINDWEKFLEEFALGYANLETVLEQVSVDLDPEAKVLMTNTRNIVTTFNYHTKTDGAMEILSDGLDDLIENMKRYISERNDLGSDEIKKQFHWDINKPFNIENIYKYIETNRKSRLGEIVMFIKDTMEEELKIIQDSGNDSEAIHDIRNLLARKINDIASGIDHENVNLESIRLMFKTLLRFLFDTYKKQIYVDNVETNTCQGGKCLNYSICENMCLNPNLLIKFMALADGIRLNEQQGIDEKRLSNYIPEGMCVDSSYNKFYDRVYEILLNFITNVPMPPCSEIRGNINGYLFFIIKRLVVEVFQDPFSLVHDT…	PaV1_62	2092	Kinesin-like ATPase
35	gene_33_DhV1	DhV1	-	46527	46973	MAVVPCTSLIYCGTLALDRAKYHRLGTRFECLQKGFGAGVQSTLPSYSLQLIPSWSDEGYEFLLGHGMRAFNERTSRENKFKRVVHFLHLNGNDTEFLVEFIGKSIKNHPIGGNLLAKKYNALITFLRHYASTRERWDVNVGHCMEYD	PaV1_09	148	uncharacterized protein
36	gene_34_DhV1	DhV1	-	47000	47335	MSYSNDSDDDLHSSSGGGSDSEVDLGMTLDSDELISNDDDEDEYLDTKPYLSSKKKKTSGCKDDKCILNKFLRGKGKPQSTTNTRTRPQKRKRLNLSDDATGFSMRKRKRL	orphan	111	#N/A
37	gene_35_DhV1	DhV1	-	47388	47780	MELHILFTQPLDMHIQQLLHSFQNSIKIIQVNLTHEAASVRSHYKQMLGDQQISLPVIILFNNGSMIQYNTLNRETFQNMANRILVKKNSQEKINFDIETFFAKKSSVPYNASELLVPHSPIWSKEPRNV	PaV1_11	130	uncharacterized protein
38	gene_36_DhV1	DhV1	+	47940	48608	MHTLDPCGEHLKTLKKRLVVDVIGKNQPWIPKETLVNFYNNQNEERHINILNDGDLYFLNMIKENDYGLLYVNNILGLERESSQYYLKFKNVTTLASFIDFITGNKTYKIAVFDNPIKLSENEIKKHGILLHAYHEGNIVKLQLGPQVYNSDLALVFESIRNTLSNQPSLSAVVFDHLQCTKNIFEVPSIKSQYKGISAIYLYRVPAGNMLHLNLQKDFHFY	PaV1_12	222	uncharacterized protein
39	gene_37_DhV1	DhV1	-	48627	49040	MGRGWCSGMVIETLFTTGMDASTQTPPTQPTEVSCVICEWCHCMTAGSRLHRSCYKAFCIENDKNLEREFEENIAHHNGDLDRCLEEAIADFLRINENLDRCLEEAIADFLRINENLDRYFEETIADFLRINRGEGG	orphan	137	#N/A
40	gene_37a_DhV1	DhV1	+	49176	49643	MYLVVYRSIGVFGGVLYFSSSKTHAHPLFTRRGNEVFLPPFAMCISCHEKLSDSLIKQQLDAVLKRPQYQKWNECSVSHLLIIQTGCNGEENKLKAIKLLDGYRKYRLQNGLSVDFVVTDCSVRRNRHFPFLPALLSLVVVGILSLRLIAFTLKY	orphan	155	#N/A
41	gene_38_DhV1	DhV1	-	49958	50668	MPTFQAVQTDVVRLILYIFKNLQNIKCKLLLILIFYDIFSLLVIYKLFMKNGYQCIRFFDAKYAPIDIVEICMIISKLGYLKYINLLNSLYQMVQCGLNIVFVLVFNFYKNILCVILLLKIVFFVRYGSVVYNLYLCSISSKEIGKIMVWDTEACLWKYPLNFNCTIEANTYMVARREQYFCSSSAYDINYLIVLNAMIVHAISIGLYIIYITLSIKKIKIYMAKLSKRKLKVLVV	PaV1_14	236	membrane protein (5 transmembrane helices predicted)
42	gene_39_DhV1	DhV1	-	50687	51877	MNLIPSSTLPIYQINSKPRYSNVDLNGTGDGGYVKMNMNEPTLPSRRGCWGGASRANKSLSLGTPRDNLANRYQRLGLSERGNSKLSEHGCLSHEPEHIYETIKEPVPKLTTMKGVEFKHFGHDFLNKTLARNVSKGGEARGFQFLNTPSLNLKDDAVPTTNRSIGLGRNYALINVDGVTGSGKSYFIINKLVDYLRTKYPEYRVIVLDQSHILKNEVDGLPDLSNIFRDIKKKKYQSMILFQIKILLSLLERVDATIKTIDADTNPTKTFIIIEGGFVSGSYIYNKQIMPEVTFQSMSMLIDRIYKTSTLHREADLHIIHCIRSISETKRSIQQRGRKGESSYYTTDKLLKINTNVGNYYRELLCGTKESFYYYRDRHLDITFDNCIERIVNRVF	PaV1_15	396	Thymidylate or Deoxyguanosine kinase
43	gene_40_DhV1	DhV1	+	51846	52226	MGNVDDGIKFMGGGKGVDDGDDSRGVAGGGGVDCVFSMAREGGLAGVAEFTGVSMTICRGAGGDIDRVSSLINEGELAGVADEGELAGVAVFAGVSMTTCRWLMSCLVNRCHRPETAVIKGSKSFL	orphan	126	#N/A
44	gene_41_DhV1	DhV1	+	52299	52436	MIWVEVVVLSITLFNIIPVVGQMVVVVVVVTTLSSLFPDKDVDNL	orphan	45	#N/A
45	gene_42_DhV1	DhV1	+	52750	55698	VGGIMDNFIKLRKTQKTCNVFSIQPNGDRYFLKKDEINLFIYKKKNCCYAERGCCITDTLFKFFIDVDRVKGSLSAPSNPSQYILDLITDLVKESILRFYPRIEMLLCKKRGSSSFHIYSDIGLTKLQYQSVINYINSRNCPYYTYEYNTDPGKHWVLPLNHKLNETNHYEGSSIFTVEHTSPSLAQSSRGSVNTGFQMFNECCDIHQYFKITPVRDIDYTPYLNYIYEEEEVYVNHYVFNVILILQHSKLGDSYSTWMRIAYCLINMIRKLSRMSKKLPIESLLQAVWLNYASRSKKFSLEHNLYAWGKFMDNERVRSVLEDLPSYEHLVTLFAYARDTINVEDRDILTPIKYTLKFLTDTKGLSQLIDPSHAMIAEFFQYVNSEGQYFYNPNNSTYY…	PaV1_16	982	D5-like primase-helicase
46	gene_43_DhV1	DhV1	+	56005	56409	MKGILKGGCDFENVKRVQFNDKPICNFILSTEFLTRMKDDEYNKNINSFNRKLAFLDRIEKFKLLFQDVFEIWKMKRELLEISDLEFNTMDSDECNSDTSTGEFGYDDEYSDNDEECCNDEDDLHENFSIQFTE	orphan	134	#N/A
47	gene_44_DhV1	DhV1	-	56459	56923	MFDSFLNYCVQLPDVTPIKNNPLPKDFHKDFISKEDLCRNIFKQRYNIIMQKKRPPILKFDSTKGRLEFDGYNENIITSIGKGLAFEYNGPQHYNINYGNKYKKSELARIMRYDKLKVDLCKDKKIALITIPYTVKKENIACYIHKEIKKFFNI	PaV1_17	154	restriction-fold (UvrB-like) nuclease conserved in Pitho-, Irido-, Marseilleviruses (also in Klosneuviruses, bacteria, some archaea)
48	gene_45_DhV1	DhV1	-	56931	57236	METINLLTGGIVTNEHSILPCDILYVFIPGEVDMDRGQLIKYETRGGQLNHLMLFPKCKMNMESENGILYENSKGYREGGNDYLFKISLFEKKPTFFTKKL	orphan	101	#N/A
49	gene_46_DhV1	DhV1	-	57296	58660	LKSFSSVSEFAPGSWFIVGPPDSGKTTAVKSFFLDKFNQSRELNQPFFPHYTTSIAEEVDSFSNIIPRKFISNKLNIADARSRIKWLNENYRSPKNVILVYDDVVNFSEGKKVGGAGGNSSASKGKFHRLLEELVTKGSRHLKADILITSQYHTLLEPSTRNSFSYYMFIIGRSGVPINNLGNANSTKNSASKNFASLCDIDGTVFQNWLQSTFLSEAGDFRILFIYDRLNACYYWKKFTAPSTTSIVKDYLNCLKNVPGCFIKSSNRGGGGDISTEEVGDVEMDEDDSNLEHELSVISMMKDISRADPDVCKILQKTKNFKIIEREHLKAKAVLKFRNKLNIFYILYNTFFIMAEYVDKYFNIGQIQGLSGYRELMSEDDKASERDLITAVVETYIPH…	PaV1_21	454	packaging ATPase
50	gene_47_DhV1	DhV1	-	58635	59333	METATPNDTSVPEQNHDFLRHGWVGEQNDPFEANGGVVVEGRGESLGNKTLKNANEEGDEEKENSAMGGGVVKIEEEGVEDGEEDDEEYEGGDVDEKEDGEEYEDGDSEGGEEEAGDEEEEEEEEEEEEEEEEEEEEEEEDGNGEIDEGEADDSNVNVNEECGNGVMDDTATEDPPINIINICLDKTPQQNVGKRKRTSSELSDGGEGSSKKKNHNNILIRNNHIEIFFFGK	PaV1_21	232	packaging ATPase
51	gene_48_DhV1	DhV1	-	59453	59806	MVETDLTNHLEDGGFYIKLDFSKIINDLINFFPSTYTKNNVSLITAEQKNSLFHLWLSGCQRFGYSEYWFKLNNVYSKYQDDLYDSGNLEPNEIFQKLQEFYNNNYTLLTLLNESDE	PaV1_22	117	uncharacterized protein
52	gene_49_DhV1	DhV1	+	59805	60422	MVLESVFRRVLNSITDKSNQTPLLFQDDKLYLLDDVKRDKCTLIKEFYYRKNYYLYEVHDLFSLCNIKNIKYRAEISKQYNTYNYYKFIKQLKDRQNNVRWVKTKNFVTISKQQMVSLTKHARPCKLFAIFINITHFYFKFFKFNTNLFNLILFNLIVAWRLGNTNNFLNLKGISKNILDFLLHHVKDNTFNLCKGANDLDSRNG	PaV1_23	205	membrane protein (1 transmembrane helix predicted)
53	gene_50_DhV1	DhV1	-	60568	60759	MMRRILPIDIVFEYPPERRLDSTITRALGLNISKWALFKEVPNPAGIWKKEEFQEVPNPAGIC	orphan	63	#N/A
54	gene_51_DhV1	DhV1	+	60862	61968	LKNRREKKRDWLKMLVSKSNLKDSTKISDTNEIVLREEDVICTRIGLNEGVMKYLKNIPLEYREHQPIEYYINSYLQETVSYLKDNVKENIVSCAKQCGFTESGARKFADWVDGSNLKNHQPLSLWFERYIENIFNYSLCLGGDMPRYPFVQELDKFNAVQVTRFEEDKEGYPIHETFKLLVKNCTKNTNKVLCTGKENTRFLFHGTDHLSAMSIVEEGIWPCKGRSMQDFSDNTGFYVTHNFDTAKKWALIWSRPAVVVFKDVIDEEHFTKLDLSLSENEWQRIVKYNRSGCLRKLAPDLRQRLRDCDYVFGPSTTDGSKGAREMPNFKTWLPSGYNDVNQSQLCIRSEKMAKDFGKPDRIYSVLFY	orphan	368	#N/A
55	gene_52_DhV1	DhV1	-	62289	62411	MRRPGVDTVDSVKTMLCFGACMAKVDEGMVVKVRWRGLVK	orphan	40	#N/A
56	gene_53_DhV1	DhV1	+	62326	63336	MPSSTLAIQAPKQSIVFTESTVSTPGLRINFEVEWCKGVGVTYQDLRFRNGIPLEFANSHLRWACPGTVPVRTMLMELNCDEEFETESRKLLRTIGFTLDTTKTPEGKKAFLSVYSWATKEYIIEGFILQANRVYSIERYTSGDNAIVLKIEDPVSRQTAKKMFTNMLENAGEKKCGISIILSHCQVRKNPDCRLLTPRCGSDETDGGPVMGSGASDGRRIKDETDGGRIQDETDGGRIQDETDGGRIQDKADGVRIKDEADGVRIKDETDGGRIKDKTDWINVTPQNQWIVPDVRPGVLSRGNATSVRFQPHPPVEHSNDMINVFEVVLLFGEPM	PaV1_19	336	uncharacterized protein
57	gene_54_DhV1	DhV1	+	63883	66966	MANTEACVKCHRGLYENILLSVNKMYDDVVPNIFRIGLILNICTERNIYLKITNTYLQYPSNIDLVIRERQNYNTNLGIEAKVYKYGVCCGKIKIESFAKIPTMIGSNFDKDFSMTLEEKYERGIICAFVCNGLLKISSLEEQIKYNIPVYFNRTFQINIPSLCFIDKDLHFTEKVIVEEGCCIKYQARKKNEKGTMWKFFIHGGVRLVHLSYKNEIFLFNHDNPSQNYLAKLRHIGNDPKTVLNYISTLFNYDEKIKEMNLNKITFFQKKIITIAKYFEWHISTIPNHISNILKHKLNRGILKTSKNNVFLQQLKSIINNMKQVNNKFEHALKTNNWNIAFKTRRVSSVLNIIEPLDKDKNIFVFNDHLTKISSTVNNIGNKVDEIRAFDPSSALFIC…	PaV1_25	1027	RNApB; DNA-dependent RNA polymerase subunit RPB2
58	gene_55_DhV1	DhV1	+	67185	67781	MEKQPLATASDLLLGKIERWRYASYKLEDHIEEFEEYFRETESIYHILVIGDKREELIMFVVMTLDPPTTLMVTNTDLSSIERSVFTGTTKVLVARGPGTAMVWSFYPNKTTFYKRVPNKLLRKFSKKPIVYQGTVHIHWNSDQERFLTNFDLEHTNPLTNSRRMSKRLKLEHNNKEIKNFLELVESEWLSRLSFIES	orphan	198	#N/A
59	gene_56_DhV1	DhV1	-	68095	69627	MYIFNYLYIIKMTTEPPLFTDPRQMAQMLMRQLVKSETVAKVMFDLGTSTNQKPVATYHATEHFKLEPSITGYRVQNEDTELGKTATINMDPLMQDVTYLNEINISFTLPELVIDSNKNPPSGTAIGYIENFTHHLFNISILLNTEKIYNSTNSIFDLTRQMMPEHKQKAYDQCIGNTDSLLTNRCPQQTTRVRVEGQQIIFPIEFGSLLPLLVQKNELDRIRIVIESKPLIDIVQIRNLPAQAGEHVITKNDIRTINRMNQQVPLGDVKYELIYKLTTVHKDFTAPKEGVILFERFHQVETRDIKNITEDGELIELFPGLHSQLYSQFRNKTLEPTKTVTGAEQSMYTTNPLNNTGDELLQSTHIKISGNDNFQETDAIYTRNLLPFRTHGKVFDRGN…	PaV1_08	510	Major Capsid Protein
60	gene_57_DhV1	DhV1	+	69628	72165	MESLTVFVYHATAHKSSIRLYVLINGEKQIIKCLYDPFCLVGPIEDKGGNSEKIKGFINDLDPETRDGVVVVKNKGCFFGADYTRSEYYKITSRFRSYIKPPSDTKKYEAGISSILQFQSRIGSPLFLSHFSMECIKTPGIWICRNINSIKILKPKHECIDCLYFDIETFIDETNSVEIFQISMRFVTTAGAENYVLSLKVKEEQGMFHETFDNIKESYTLINCISEKQLLEYFYRLIIKKKPVFLIGYNIYGFDLNHLYNCTVKNSLTQVSESGKVYRIKKTLEFFVDSDYDIVYTKKIATWGIDYALYIDSAISVDVFKVIRENYSLANYKLNSVAKHFLGNDICKTDMSYMEVNDCYIKGKNLPKVAWYCMVDSILVHKLFEKLHMFHILKSLCNL…	PaV1_07	845	Family B DNA polymerase
61	gene_58_DhV1	DhV1	-	72848	73318	MNVIFNKILNIIKDDTSTILDFESILLEDLKFSKESIFDKTKPYLQQTSVSNYDELKSLILNMSNEESLNQQGSFLVPAINLIKTHQEEIKYILDFLLESVNEQVFLQRAAVLIKSLPCPDDLFETLNFLLKEKHISLSQIKELLSNFNTKINTLL	orphan	156	#N/A
1	gene_1_CmV1	CmV1	-	1	198	MVESTPPPPQQQQQQHPVAAAAAAVAAAAAAAAAAAATYPCCTTAAATAYGACSAANATTTCALCC	orphan	65	#N/A
2	gene_2_CmV1	CmV1	-	479	6538	MPERGIDVLKTLAENAVPLFKKDVHALFHNCVLLVVETLVHEFRNINTIKRWESVLEKVDRRHREFTTLAQKLQIDSSDKILELLENLHVKLHTTTPKNDFYLAKNTMEGYLDTLVEDIAQHIAKAEKLRDDELFFKNMEWDPQIPLTMQYLYEKITGKITEGLNDVLRTIADIIKEELDVIDGNDSAEIDQIRKNLNRALEEIREGGSNNSVTKKQFLNTVRHGIRLLVNKHGKRQYLSEDGPREPIKNETCGSYSVIDNMCVDPNLIYKFVALYEFYKNGLRIEEAELQFTNLRYENVLDICKGSTYNTYYENVYNIMSAALSKFESEPKCSRIRKNFNFHLFMIVRRILSEVFANPFALTKNLSLPDNANLEDSKDYVKKLKDGNLILSNDKFMKR…	PaV1_62	2019	Kinesin-like ATPase
3	gene_3_CmV1	CmV1	+	6651	6974	MGNMNLGEDDRILHISNPISNLLYNIQKYEGDDRIIIHKSGNGNWKQYLLTYITDYAYLHNIENMLHDNEYMLKYVEFMTNSKYKDNRGNVQYTVFIKDILTLCKTK	PaV1_61	107	uncharacterized protein
4	gene_4_CmV1	CmV1	-	6967	7392	MYLDCQNRSRIWASKSTIDLPTELNSVNICISAIEFINNPPPAAKGSISLSVLQLVFVYGIKEWKWIPFVCEKIVYITKNDLEESNVRATFDKSEGLLTMGGAFNRTFKKNLYTDVPHIVKGVCVMIRCHGCIKSVLLKIT	PaV1_60	141	uncharacterized protein
5	gene_5_CmV1	CmV1	-	7394	9040	MYHHPQPGGEEEEKTTVMDHRGEEKTAAAAAAMDHHQPEAAAAAAAAADFPPTPPPTPPPVNPEEETAMLVKEATSFSLPEDWNDDTVTFMDDDDDDDDDESVFEEEEEEAPQLPPNISNNEDDEVGRVVSFMYTDDVKWKYFISVAKRSQQHRSTNPLIRSIETGIKYIMTRCTNFKYMFRLPEFSKLINSQCDGGTPEQVSNFLLRFVRAGDAQTYIYCNASYTDTVNNKLKGTLGSLLSEDNVKNLCASVLRTFFMSVVHYINTPNFNPSYDFLLHLERTCEGFIIPPILITHFNKLYTVFLKPDYPYHTHKIFEPHMLNNCQVVSMSVGIQGGIMTGLNKHDVELICRHGMESNGYGTVMTNVIYCPDGKEMDSCCREHPTITNIKNYIRVHCHE…	PaV1_59	548	uncharacterized protein
6	gene_6_CmV1	CmV1	-	9041	9496	MVTGGGGVDTDPQKVINELNDIRRSFKTTHLNGKTILDSYRYVTGKQLKKVTGHSNVLYILRDEEDKLSVIVIHKDFNIINEIVLTYIYKTFGSLSNFISKNNIRSLEKSSNIQIPNVLVTDVCVKILNLGEGSVIVYKDGTRRRVVNTVD	PaV1_58	151	uncharacterized protein (possible divergent RNAp5 - hhpred predicted)
7	gene_7_CmV1	CmV1	+	9862	10770	MGTLISIQTVTVAAMSSSSSSPMAAAAAKKKRKDPRIVDNNETKRIKLLQEMEKEKEGGDDNGSDSDESIVDDYANQINIPDVVVDDDDDVVVDISEVNPPRNKNRFRMFKEVDFDDNGGGSMTVCYTDKDGVDKSVTFGDKNYSFNKLSVGKKSSGMVKGETMDHKYLYLLNSMFFRITTPLVYKSSDDDQMYTSLKRNSIDSLAQIIDFFSKKHSNAANHVETPYISCGVMLQGGNFLDENGMPIETLAGYVNKEVELLVTVDFSLFTRKSPRDGKSYVACKPKLTSGKIRPAVPVLPDF	PaV1_57	302	uncharacterized protein
8	gene_8_CmV1	CmV1	-	10795	16653	MEDRRKWLLRSLRELLDWFKRDNTLFKTQRLLYGMVDTLRVTEAERTRYNNKLIQVVSALINPLTVVEPRDYKNLLDKVANSFRYSDISKIATHADTMNAFLPIVLLFLGAHRNLSDFVQKIVFGKAVVFTADVRDMSARILEQVYSSSEMASESMGKAYAIDEYLGANSYTFLKKKKKKDYHRPMDQEMIEEEEEEEEEENVEMISVEEQQNNTRAVHQIFYIQHNTNTGISLKDLDRIATATASSSSYALKAAAAAPPPPPPPPDDHLMVTSSSSPPLSITYPFSTQQQQQQPAAATYPTDQQRQPQQQQQQQQQRRRQVAVVRGGGGGAAAAAAVALPFHAQPPAVTYHHPTDQQQQQQQQQQQQQQQVAAAVVRGGGGGAVTQRDVELTVYELQR…	PaV1_56	1952	likely homolog of PaV1_62, with unactive ATPase domain
9	gene_8a_CmV1	CmV1	-	16658	17179	mEKGWTSVVGPSCWRlLHYIAVTQKNNNPPKlKENlILSIlESVPCNSCRKEAlSRWQSRKEGIEmFVHNFHNDVNVKlNRSPFPITSlGmYRDTKEIKTIVTKDlFLTKVHSINRGRTWFEDFFRKIlTAEQRQDYSRYERmTNDRIRKERVQFEHRlHQKIFGGQTCSIRK	PaV1_55	173	Sulfhydryl/thiol Oxidoreductase (ERV1/ALR/poxvirus E10 family)
10	gene_9_CmV1	CmV1	-	17190	17414	MNALIVILLIIGFILGYHCLTNNNLMLIKTMKHDTVVPTLCPQCVHAIETDHVYPTTTARGGEEEEEATEVEYL	PaV1_54	74	membrane protein (1 transmembrane helix predicted)
11	gene_10_CmV1	CmV1	-	17675	18631	MDVVNSAAAAAAAATTTPAAAAAAAPADMVASRIVLKRSKKEQIATKAKSGKASKLKDDEEEEEDFMQVEEEEEEEEEDDDDDDVVAAPIVRRRPPLVVVDDMSTSEEEEEEEDEEEDERRSDVVIPPPPPPSKKRNSKGLTLVIKKDSAGVVVEQPPPPPPPLKKQKTTTTTTTKKPAAAAAAVVGAAKRKRTTPIKNAAAAAAAATTKSSCPYLPLSSNYPDYYRMNMDNENWQQLVVKWDTASDMTTLGEIPQLTVSTVNHMHTKLMEILNSDSKAFSGVSEVGVTVKYHNSYTGPLQLNTYLTNVTGSPAAAAV	PaV1_53	318	uncharacterized protein
12	gene_11_CmV1	CmV1	-	18734	18958	MESGILNKVFLVMVALMTVLAFVGTHYSNVGDADNDLDLVKTYASSTYTTTILTGLIGMATVAGMGYVMLKGDE	PaV1_52	74	membrane protein (1 transmembrane helix predicted)
13	gene_12_CmV1	CmV1	+	18978	20186	MGIKGGVFSAVTNNALFIVNEDLLRGDIVRVYIDGTAVLYTWLAKWKNDRDQLRDDENDLISKLAVHYHEKLTGEIKKHAKKITSMLLNCECVVFSLAFDDRSRRPPNKEHRKNSIDIQPQVNSYIKYLEEDEEDVFGIYSIGLLPEDENEAGHGCCGENDLKIVTAIYNDDETRYHVIYSNDSDYFAFDYKQDQRLFFCSPRTEKVLYDLSHISVEFDYTLVPVAAIAGCDYGTPTILGKDKSELGKSLKELFGTSTSFSKLAAFNKMIHNHLEEIYRVGLDAVFNKDYFGGGNHCCEVDVLKEFVLYLDALYCYYADLQPFTTSSKYFNWKICRGDAYKCLLIYMYCSCSLRHDRSQMFAVMDRLFPPVYTHHYKVTSVLSGGEETNRCTWYVKEKL…	PaV1_51	402	Flap endonuclease
14	gene_13_CmV1	CmV1	-	20173	21435	MYFKKNLVLHITIFHNSTGDRLYDANGLKSCIPDPHYAEKKKTLILQNVKNSNVALLYGHSEVMANLKMLENVKHLYPTLQIYAIGASTHTCDDTFVYIKKNSLRDFFKYNSNDYTTVHVLGGLTIFESVLLHYSHLIKEAYVTDFYSGYDYYHPSDLLDRRLDLLLLPEETKEFIFNNDVVLPKFTYVRYPCTKNNNQFFRQNPLFKTSLASLLMMTPSSLAHHSIHSRATLRFDLTIEKYANNKYMTAVPSLGLFDPLCENKGEVEDYLNDRTVRNTYLLDTDKVFEPLVAELSSRLEKKKKKNNLSLLYIDNAKETHTALFYIYFIVNGGDLSLQIISDNVTLKTVSLYIYGTLKLFLNIVLKHNLHCKRLVLDFLPLRQVIDTGDKIFTERVING…	PaV1_50	420	Dihydrofolate reductase (N-terminal); DUF4252 (C-terminal)
15	gene_14_CmV1	CmV1	-	21443	21907	MTPLQTKLLSIGSVLDAVTRSENAFVDEISNNIDNVPYVAALIVKKLLTDRELVATLNYQQHVRGWLDSLIEMDYDKQTTGEEPSPLELFSSCLSIIIACLFIFERDDPEKLISAINSKLLCINNNRKKKKKQKRKLSSVDDDDEPDPKLSKIY	PaV1_49	154	uncharacterized protein (possible homolog of poxvirus entry fusion A30L - hhpred predicted)
16	gene_16_CmV1	CmV1	-	22465	23139	MGGANSKTISERVLLSSSKNVSEMITSCSSEATASQLVQIANVKGDVSIDNLSFRQKQILNVDCLLTNENVRTMIDSVRETMISEVNNDSVMSGIANSNATVQNGLYSSTTDETVDTVKSSIAAVVTNTQELNVANIGGNVTLGDISFEQRTDMVTQALLDASGLSSVLKEMEREESSTSKNKESTVIGETLQGISNVVSSMFMVWIVLGIGLVVFLMYKTGML	PaV1_47	224	L1R_F9L ; Lipid membrane protein of large eukaryotic DNA viruses
17	gene_17_CmV1	CmV1	-	23146	24651	MGVPGDKDVAMNPPPPPVTTNKRDAATADNEAATVSPKRLRAAGGGVVNREEEDPSAPVYLSPEEEAQLNAALAGAAEELNDARHRRSVASPGGGGGGGRRRRGGGEEGGEEVTHNNNDRGRRRRGGGEEEEEEVTHNNNDGGGRRRRGEVGGGGRRINDNRRHRPEGEEEETHDNSDDGRGGRSRRSTPINGLSEEFMAAFVQHLVDMPSTVNQLPPERIAAIKQALTTDDASSEWYANVKSNEAELALFLYFCLVQHTYFPEVVEPEYLFHLYKRIVIDNELQSSNTLTHYYNFHVRETEENIYFVHLESSVYFQVTELWNYIIGLLNSEYDFIRHTSEVEDKKRSLHHRVYAVSVDKTVPVDKGLMIDNFTGIFGHYLSQWDEDIVSMSGYVVMKI…	PaV1_46	501	uncharacterized protein
18	gene_18_CmV1	CmV1	-	24988	25638	VEEYDFVSFYPTVYRSLMREILPAESEERKHYFTLFDTVDAEAADKSTRKGILNIIYGLFQCDYSIFYCRELGALTRSKASEVMRSLFLHFKEFVVYGYVDSLFFANGMVDERSLAAVIEKNKNTFPGGLSITKRKSFRWITFYSTTSYMALSTEGEEINKGRAVKRERAAAAAAAAAATTTTTMTSLQQQQQQQQQRRYNWKDKKYMIHLYKNTM	PaV1_44	216	divergent family B DNA polymerase
19	gene_19_CmV1	CmV1	+	25839	26825	MAAPRQIKASENDELNKPFTLPNFCAPAGTVGGYVTDYLDKAREYKYVGEGDGTCRYCSLAAPHSVNCAAGCADVSCCSIIGKTANFARTNYKGDKEACCMGGPRIDPEGRTCHPDHVSNNEKCRTILLNNCNENPENYLIEGTACNDYTTFFPEGTFLKCKACNDYDIFTKHEDLCKKLCLQNPGWCDDASNTYCKGSNSTYCACINNDSSNNPICTNADCRSLGYVTNGIKDIDCIINNCKVDLSFDNIRNLDINQLEIQQQCGGGDGDGGGGGSSSGNGGDQQQQQQQQQSIQTKIKEFFYQEDNIPLVIGFLVIVLILLLYYTF	PaV1_43	328	Pox_G9-A16 ; Pox virus entry-fusion-complex G9/A16
20	gene_20_CmV1	CmV1	+	27042	27404	MSCSPCNSSSSNNNGHQHRDEYCDVCNNSTVVGDDDQVLSESDAMKMAKDFLLSKGGNTRCMICHNTLICTSESAKADYAIQLCHRLSNDPNFTISNEEDDQDMNLRFNAVMANLTNNAH	PaV1_42	120	uncharacterized protein
21	gene_21_CmV1	CmV1	-	27388	29319	MYTATPPSSPPPPPPPAEEEEEEKVSWESISLDSSPDSSSSDSSSSDQSSSSSADENDPVYQYYLFFSDSSSSGDEEEEEEEEEEEEEGEEGEDEEGEEFTVSFVDKCSSVSFDIENNIFHEPLEGDRGDRGGSWTTDRQRFADRVSRLGKLLNPILDSKINMIDQRKIFRDRFSLRNQRVFSSSVPGFNLDEYWGGGEEGGGGFEPLPFQPITDITVYGYVASYIDDEGSDALADHLYSLYEEGREEERSTLVKLVAALLHLTHCNGDDDDVVGWWLDYATTTMKPVTNAKTYARCLRKLWRMMHDANVFDDGASEYGEETPLTYFWLAFVAFTCDTRNQCKSFLDTCLSGDETAFQKKDVPLHYVFVPRLTCAPPSMPPLRVMPSLVEQMRFQAPPH…	PaV1_41	643	uncharacterized protein
22	gene_22_CmV1	CmV1	+	29544	31967	MKIKFEYFTPLEVSRLDDFNTLLVKEKKKIGNRCFQCTEEECLGEYSVIRLKDCFVYNTHSLTLINKELKLICKNPRLPCLCGGKNKCRLKKLDDKKYIFLCNNTVRVTGRQVFDALKPTSLLFDYLVVPPLHLLTEHMAKFKIKCKNINQLCKNVNNNSQIVSIYHNMLYASKYHDLSLKGLLNSKEGLVVKNIIGKRSFMTMRAVITSHNYNYDTVYIPACIYDTIDAGRYNRDWAVLNRQPSLKRESMIAVKVKPVRCCYSGGGGGGGGCKAPVIKIPIQIVKPLNADFDGDECNLHFPSLGVNIDNMKLENYIIDSQNDDVLIGPIYEILDFIYYYFTQRCCDCCCIRELGYNGLPASFVTRWNAVNSSTHHQRCLLSVLSYSVFDETDHHHHFS…	PaV1_40	807	RNApA; DNA-dependent RNA polymerase subunit RPB1
23	gene_22a_CmV1	CmV1	-	31850	32197	MDHRCVEVCKPTKTSSPSKLLKDVRRLEAADELHQLDEDVQIISNLVKKSNTTGRRRRRKRKKLANKLMRRVAAAADYDDDDSSLSSLSSSSSSSSDEDEHQSSVLKRLLLSNPI	PaV1_39	115	membrane protein (2 transmembrane helices predicted)
24	gene_23_CmV1	CmV1	-	31953	32174	MQTHQDVVAVETVEGRQTSRSRGRTTPTRRGRTDNQQSGEKEQHHRQAAAAEAKKTGQQINAASRRRRRLRRR	orphan	73	#N/A
25	gene_24_CmV1	CmV1	+	32222	32470	MKNLALRNVDLSAFKSLSSVTGGTLFTAGTVGAAPATLAGGAKDENDCRVTFKAFAQKYPEAFQRAQAIVLGSKAKYAKWWW	orphan	82	#N/A
26	gene_25_CmV1	CmV1	+	32496	32657	MIDLRELFNDVIDRFRIFEDDIRFSNMILVALAEELQPTTTTTASSSSSSGAV	orphan	53	#N/A
27	gene_26_CmV1	CmV1	+	33059	33553	MFNVYYPKDPTTPPQVNAHGGLVVIDKEHLYLLIEKKKVRDFGGKTERCDANVFQTACREFREESNIPAAEYTSFSYGNVLFYTIMRKNDSPHQYYTFYYCDLRLSDILNSTTLCKVMKLKYQDMWRVTLPANTSYKFCHRMNNGSGKSLNQKVFTALANTRLF	PaV1_35	164	Nudix hydrolase*
28	gene_27_CmV1	CmV1	-	33545	34306	MVDSDTATHLKLIIQGLASRLTHLALVMETSSPQQETLKFPAATTLELQIKHFFIGFVTDVYACLEMSNDDLVRLINDNIQNYPQQQQHLHLLSRRQRHRSSRYYNNRRRSNNRYSELFDMDADVDDATAAAEEKYYIEYMDLTAKRSLYKESLKDVFSPDNDVWKLRFKHSDKATGPITLTVPRLTLILLIICQNTMVLLKSMGLVGLKEINVLNAITLNLYHTFRRFEFGNKNQRLFSDHIQPDIMSMLSK	PaV1_34	253	uncharacterized protein
29	gene_28_CmV1	CmV1	-	34327	34770	MDADIFRHVDIRDLKKTQEYKDVEAIKFTEKKNFTEEEVKHVMYTAIMMKIAMVILDKIGLLHNPIMEQAKPYIKPDANKHEFFLEIIKAIEAMQRKSNSIPLARRKYMLDEITKLIAYQNMKHKKKNKDVLRDLVRERNRRNWRRR	PaV1_33	147	uncharacterized protein
30	gene_29_CmV1	CmV1	-	34787	35371	MADDAQASTLVLKMAKENADNMAEVSNQLGTIKNVLADVETNAEDAVYDAPDGGGGAAPDSTTSPLYDYDMSSSPVPSPASSPRQQQYNNTSPYPSLTPQQQQGQQGQMPMSGVRSSAAAPPPVINNNPLDNVRFSQTFKDLLNASMLNFIKAPPPTGFNRDINVYTRCSNPDCQKKHETHEVMALMKLALAVK	PaV1_32	194	uncharacterized protein
31	gene_30_CmV1	CmV1	-	35385	35861	MLYAIVRDQTQQQLRGITEQSHLHLRACENGVYRTLNDITVPTKTKMSFFETEELINKGYEIVYPKVLYEGFYPNCGIILRQFTPTAVNIENQLPVYNCISLHCEKIYDVLIKHQQDYSSSSSSSSSSSSPPAAAAAAAAAAAAATAQQQPSSAALMF	PaV1_31	158	uncharacterized protein (possible dUTPase - hhpred predicted)
32	gene_31_CmV1	CmV1	-	35873	36382	MLAWYYYYGGDSGGGDSGGGGGSGTTTPSPLPAPIVAAAEEPPADIGKVDLRSLVKGSTLTFKKGWWVDGAYSNSTPSELTCATAGTCPGGGLATYVLGDTITKVTYTSSATKKVIGTIKLHLANGTVSEDFGTSQGASDYVNHTITEPRGIRHLWSKPDAPVLQHLGF	PaV1_30	169	membrane protein (1 transmembrane helix predicted)
33	gene_32_CmV1	CmV1	-	36519	36986	MITCYTIRIGSDSDDEKMKDDFMKGCDTFFHLCHSLKPDTRVYVKGRCGGGGGMTYALIKECIIYLATEAFALSRRRRGGGGDDGVRQKSADEQLQNVLDTNGNYDNFLKRFREGVKTLTNVSSSYKRRGYPGRDVLFMAKYVLDNLANVFVIIK	PaV1_29	155	uncharacterized protein
34	gene_33_CmV1	CmV1	+	36985	37356	MVLLSGTLPTIPRLLLLLEKFLNILPPSVILRKSLSDDDGDDCCCCCCCCCPSPPEEGEGEEQGGEGGGGGGGGGGGVGGGVGVVVVVSRGRRRGETTALLLLLLLLLLLLVSISPGTLNPLT	orphan	123	#N/A
35	gene_34_CmV1	CmV1	-	37361	38905	MDSPSNDAAHLFDMLELVGEQQPQQQQQQQQQYHHQQQQQPQPMMIPQQQQYQQPMMIPQQQQQQYHHQQQQPPLMMPQQQQQQQQQQQQPMLPSHQQQQPMMIPQQQPPPPMVLPQQQQQQQQQPTMIPSQQQYQQQQPQPQQQQMTIPYNHNHNHHQQPPPPPPPTTTTLQQPVMIQQPAMVPQQQVMIQQQQQQQQQVMIQQQQQQYHQQQQQQQPLMMPQQQQQQQQQQQQPPPPPMPPPPQPPPPMPPQQQQQPPMPLLMPPPPLPPQQQPPPPMPLLMPQQQQQPQQQPPPQQPPQQPPPPVVQPPMPMPPPQQQQQRRRQRRRQQQQRRPPPPVIEVITSSSYHPTDFLAKKAISKCQQYSKRSKKRKMTREDDLKKFKHEVEEASKRIKHE…	PaV1_02	514	uncharacterized protein
36	gene_35_CmV1	CmV1	+	39647	42772	MSHHHHLPRYQNVLDDMNNFYSHVLPTIFHENRLFPILKERGIYFTIDDVEYLPCRNNITQTLQSMSDYTSSVRLTVKLFMDDAFVDTVRLEPFVEIPIMIGTLFDHDHSMTTSQKYENGLVGTFIVNGMVKISSFEEQLKYNTPISFYKKNKRTRFDKLFYVDGTIDSGGGSYTYERGIYIKYQATEKTKGTLWRFFFIDAKKKVVQLSYTSNLYLFDHEELSPKYLQCIKDYFGTDGDAAATLVYIDSLFERIRTAFSPNDCYFYQKKLITIAKYLEWQMTTVPNHVANILQQKVRRNIIDSLSSPAKFIRELRHFFLTFKQVNNRMFHALKTNNWNIPFKMRKESSSLNIIESLDRGKNKLVYDDHLGKISSSINNVGNKVDRLRFYDNSSALFVC…	PaV1_25	1041	RNApB; DNA-dependent RNA polymerase subunit RPB2
37	gene_36_CmV1	CmV1	-	42781	43353	MMDDDDDLYRQIFKYVNHRNSTFPAMFYTDRYFLIDKKLLNRFRLFNTIKNDSDVIYLYEIDDLYTVVDLHPVTFTEIKKKYNTNNFKRYLNHLHQGTKTCKYLVDHHHSKIRQQRERVVVNNSHVNTVMTFFNYFKFNIPLFNALLLNTVLYDRGLVDRCILKLPKKKSGLFEQVLLLRNAAAAASKKR	PaV1_23	190	membrane protein (1 transmembrane helix predicted)
38	gene_37_CmV1	CmV1	+	43352	43648	MAAVVIVIDEDRLRQDLSTFEKEGFYITNCDDDDDVYHQWLKACRECYLTSYWFELESIKFKVQDMLYSSFDDDDHLINSSWHRFLKANEQLLIDLCL	PaV1_22	98	uncharacterized protein
39	gene_39_CmV1	CmV1	+	43731	45707	MKDEDIFIDDDEMMVVVEGEAKEEEDDDDNIRNDDDDGLINKHRQLLIYNKNMDNTFLEVVEEIPPGQQQQQQNEEIEEEEGGEEEVVVEEEDDDDEDEDEEEEDEEEEEEEEKKTLAAAAVEVEKEEEDNTQKNDDDDVVEEVVVVAEEEKVVEEENNEEERKKRPLEEEEEQPKKKQKTTTTTEDDDDDDEAKRFRSFAEFNEGSWYVVGPPGSGKTTILKTFLWDTYQSAKASKLHFYPNYTTTIREELANFKKIIPKPLVSAVFKVAAEKRISDWLNENFGKKKKVVVIYDDICSPSDNSSSSSSSGKRKKKAASAWAKYQSEVVRFGSRHYKAHYLITTQYYTVLDTTTRSSFTYLMCICKMADLSGGSGGGGDSKKLKEIANIFKCDVDQLIA…	PaV1_21	658	packaging ATPase
40	gene_40_CmV1	CmV1	+	46046	46978	MSSSAIPQVELGMTGKGYPRILVRPYEGDWCTRVTSTSKRSRMADAGDKEMLRSNFREDYLYLSKEDHKNIITYYDTVTFTAKKGTATKEMRLEFVIDNTAQSKHANSLSALSLQDHVKIIDGFVTKPEQMKSLVRYQREDKAICINYSDKEDMFSHMEPEDAFKQVRQANVCGFSLLSVMGECIDPNDRRMVSLTTTDGDGIGASADCGGGGGGGLSAQVDGVGLSAQVDGVGCGRKAYHANVMKGTSTGKRFKPVEFNYAQGTRMCIYNVIVMIQEEEDDDENKENQPPPTMVFCRNCQHNCQSGAVH	PaV1_19	310	uncharacterized protein
41	gene_41_CmV1	CmV1	-	48056	48961	MERQFQKFNDEAAAAAAEKEEEEEKKKKKNVAAAKEKKKKKKKKNVAEKNAAAAAKEEEEKKKEEDSVAGKEEKKRKKKNILAINAGCGQSERWLHKTYFDNFNLILTDIDEVKGVEKLSALEAVKKYYDDYEILLTVWPNHLAVGYEDVAANISPSCKYVIVVGEPDPNLSTNPGYSFLQKVYAISRETSVKYLTASPDDCDGDIFHLRTLMYSAVTAYPGITLFTLGEKDKGEEEDLFWWNNTEGNNVVDPKKDDTVMTGDERRAANFLYRIGLLQEAEERIRRLEEWRGGCSSSSSRE	orphan	301	#N/A
42	gene_42_CmV1	CmV1	+	49460	49747	LFTVALLVLDGKNANNHGDALLVRCHSHQGSEKWLYFEAAAHHVLFNNKNAAVYKLIIGGDERDESFTLERIQWDIAHPYNNTHIFYKEKNGVFN	PaV1_18	95	uncharacterized protein
43	gene_43_CmV1	CmV1	+	49731	50204	MEFLINHFTKHLLSMKQCSHVRNVSLPKDFHKQFSSKEDLCKQIFLQRYGIKMAKTRPIFLKFKETKGRLEFDGYNASVQTKKGKGLAFEYNGPQHYFINYQNKYSFGKLLSVHRHDRLKNDYCKRHGIALITIPYNIDKSRIVDYIHKQMIPLFDI	PaV1_17	157	restriction-fold (UvrB-like) nuclease conserved in Pitho-, Irido-, Marseilleviruses (also in Klosneuviruses, bacteria, some archaea)
44	gene_44_CmV1	CmV1	-	50190	52850	IVDGRVNMLSIQQKVTRSQRYNVCSLVDSSRYYLSSEEINNFLSCCDANRTPHYAEHVDGSECIRKFFVDFDKTEKNVKTPEQALDYAVRFVHFALTKTVLKYYPYCQLLLCTKFQSVNFHLYSNVFLNHSQYSQLVKVFKTYAAKKKYYKLEFNVTPKVWTLPKCRKPNNDKYPYVARFIYSLDKKEGGGVVSTKLIRPFTKYAEYLVYNYYKEESYVSHYLFGVNMVLNLCTVDDSYEIWRNVAYCLLNMIRKLSHYESRFNVEAELLRMWLEYSAKSKKFVESQCLDTWETFKRHENEHQSLSGKSCYEHYSMLYIYCKQGNKLSVEKEALLAPTKYTFAFLKMRKDDVSILVPSHAMIAEFFKHVSGDHQYHLANGKYYRYDDATGVYHSYNSIL…	PaV1_16	886	D5-like primase-helicase
45	gene_45_CmV1	CmV1	+	53031	54566	MGGHRSAAAAAARIGFLLRWVFVIISTLSIISIWEAELIPILHVAHLVYNFIHIYFAVRGISLNGRVGGGGEEAEEEEEFPTTTTKKTTTTTTITTTTTSTKTTRFRTRAAKEEAATTPTAAAAAAEEEAATTPTAAAAAAEEEAATTPTTTTTEEEEEAATTPTTTTTEVEEEDTSTTAEVEAATTTPTTTTTTEESTTSLVEPDNDGMVYRNSNLNSTSAAAASTNKIGRLLPTYDPKEGGAIVMFINVDGVVGSGKTTFINDTLIPGLRKSYLNADIIQVGQDHILNNPKLDFEAYLKNDGDGGDISHAIKVQNLITDALLERLRDIYDLVFNGTSRFVFVILEGGIGSGPYIYNRSLIDTKSGLICGVVPSPWTDYKYYDDIIKANIILNPSLRA…	PaV1_15	511	Thymidylate or Deoxyguanosine kinase
46	gene_46_CmV1	CmV1	-	54579	54731	MVVVVVTFNSTVPFSTVVVVVVTFNSTVPFSTVVVVVVTFNSTVLRRRRR	orphan	50	#N/A
47	gene_46a_CmV1	CmV1	+	54809	55597	lCQSRlEPRSDDNmSSSLAILSGLSSlFREAREFLGGlVlVKGKllCVlTmLQIYILFHRHFVTDVYYTCVSGFDSTVEIREGTVPRTCmTVTGHGYlKRNNEFlIALGLLHClSDGTFSlFLTARKINILlTIFAFKLllCmRYIYFIVEASNCLQKKTVWGEISIYNYNNTCLFVYPHRFDCTIKTGTISFGREERFICYNSDYETLNYFVIINlCIHIFGCFLYlFYImYTVCSNmFRRLGAGDGGCCSGDKVCRCCV	PaV1_14	262	membrane protein (5 transmembrane helices predicted)
48	gene_47_CmV1	CmV1	-	55538	55678	MVVATGLYIFKYLQEHPYVGVGEEAAVLNTTAADLVAAAAAAVAGA	orphan	46	#N/A
49	gene_48_CmV1	CmV1	-	55718	56377	MTITTTTAIADAKMDTLIQQLAKNNVWGSFDLTKVMYDQSSHLLDVNVLQLQKLYSVEPTKGNKKGQYYLLLGDYLSKLNPKQLVEFRNMDGIVSFIDTLSGSNKYVALYIKDDKFKPAEGDYTNGNIIAHVYSEQDKVQKKLNHMYHIDNDMNTCINGLVENVEKDKTLNILLFNNTVSLKNILGTDHIKQLQVAVKSMVINQLLVGHLLSLYLVKNC	PaV1_12	219	uncharacterized protein
50	gene_49_CmV1	CmV1	+	56396	56791	MELHILYRGTAPVDQQRIAELKLFVPIKMVKLDTRSTNLYKLLLNGAQIQLPAAVLFKRRMDENRSLSVERHVHINKVGELFPLIMNAATPKKNKLMFDKTTYSKKYIVPYNANVSLKPQSTLWQQQQQQT	PaV1_11	131	uncharacterized protein
51	gene_50_CmV1	CmV1	+	57011	57250	MDGVFFEYYDDNEDYPAAPAAALDEEMTPQMRVMHPRRRNLVTPSPPSSPPSPDEEENEEEEEEEDHHHPDECCYSQEK	orphan	79	#N/A
52	gene_51_CmV1	CmV1	-	57320	58354	VVVVVLLHRKKKKKKKKKKKQRGVAALLLLLHRRRRRWRKCYEQVVRRRKEERNDGQEPVVGTDDGRNRRRRKKKEGDEGRFLLLLLVVVVVFLFLVLLLLVLVGTDDGRNRRRRKKKEGDEDRFLLLVVVVVFLVLVAAAAAAAAAGRGEAVLVVVLLLGRDEAVVVAATAAGRGEAVLVVALLLLLLVERGEVVLVLLVERVGVVVVLLLLLLVVVVVFLFFVGRWRRRRRRWRYEEVPPPGIHNPDRGSHFFVERGGGGGGGVVLVVLVVLEKNPVPRRRRRRRKKEDEEEEVFPPLRVYKRNKLRRRRIQYLLSVPDGPPCLCFIIPLRLLLLLLLPQCR	orphan	344	#N/A
53	gene_52_CmV1	CmV1	-	58395	58721	MNFLHGPLSTGGGAAGGGGDGGSSSSSEEEETASAALLLGGGDSDGSAGSDSSSEEIAALLGGGGGDSSGGSSSEKEEEEEKIASAALLLGGGDSGGGSSSSSSEEEE	orphan	108	#N/A
54	gene_52a_CmV1	CmV1	+	58693	59097	VDNGPCKKFIYCGNGELDRTRYHKRGTPYECLKAGVGIGKTLANGGGVGLDRIPYWSENGYNYLIDNGLRRGARLEAAREFMVNRVDQQDLLLGFINAGFTNVPPLNAIARRHNTLLNYLKANGGRGGRCLDYI	PaV1_09	134	uncharacterized protein
55	gene_53_CmV1	CmV1	-	59153	59497	MAEEVGTIIDKLSSLKVAAVVEPPPPPPKKKKKCWITYKTKKYKRELREQYSLRKQVEEELQQFSTPFKNEEEEMSHRYKNYELIRINFIIWKVEEKLDRLWWPTGYVYCNRKK	orphan	114	#N/A
56	gene_54_CmV1	CmV1	-	59540	59812	MAIVEGEIPKVVVVDYDEPFSSSLPVVEEEEEEEEEAAAPPPETDDDDDDEEQQQQQQQQQQRSLSETIKNAWASLKNIIQRLFENGSSG	orphan	90	#N/A
57	gene_55_CmV1	CmV1	-	60235	61767	MASKVPVFDVARELSSRLMNELVKSKNTLSSVLYDLDSNTDGKGATSYLAKESFKLEPSVSTYMSRDDDLELGRSSTLHFEGYTNDTTYITELNISLTLPPLVIDTTKRPHNRTAIGYVYNFLHHYFDISLYLNHNKLCNITPTISDLNYYNMTPEKRKAYDECVGNTPDLLTSGVDETEGRLTLPSKKVVFPVDVGSLFPLMMQTQNSSNDRFRITIESKPFLDGILIRSLGAAATSVGNDIITKNDIRTINSMSQLVPLGDVKYGVSYKVNKTHYQFAVPKDGFKLYERLQEIDQRELKNIHENGESVEIYAGLHTRAHCMLKNVTKEQNRAITGSEQGVYGLNPDANGGGDVVAETSLKFHGNDHAQTLDNVFTQKMLPYRSFGVTYPSGIHLLYD…	PaV1_08	510	Major Capsid Protein
58	gene_56_CmV1	CmV1	+	61793	64276	MRVFVYYAFAKRGEIHLHTVNGEGDKITIVCPFVPHCYLGPLLSSSSSSSSEKKRRFFGHVGYDWFEKKERRQMEGGGEFRVYESEISPLLQFQSFIDHSIFLDTFDIECDSSSSSSSYRRCNDITKIKKVDCDGGSSSSVKNMFFDIETYCTATTVEIFQISMRFDDENIVLTTKGTTKRVDRELVDGSGEVESFWLVSCKDETDLLINFYRYAIDKKPVFVIGYNIYMFDVKQIMDRTIACRLTRFEHAGRTYTISHDVRPFYNDATTVSFMKKHSSFGCFDYTMSIDKSVSIDLFKFIKDNFNLPCYKLDDVSKYFLGDLKKVDMSYDEMRLNYERGEKIEDIAWYCLVDSILVHKLFAKLFVFLSLKSTCNITCTDACSLLMGGMSVKIFNMVYI…	PaV1_07	827	Family B DNA polymerase
59	gene_57_CmV1	CmV1	-	64266	64835	MPSSFPPVANTVEGCPLFAKRRNDDGIEYSPIDDFINDVISYLWYERIDLDTYEKIMQKHLKMDLEQALAYCEPVFKHSSVKTRADLEQIFDAIDADTIIKDNCSVKSFLFKHTSIILDIVRKFLTYTDTKEDFIMFVNEWKSIGTSVLGTQVVDVFITLVATDVVTINTVKKLLQFLEWHLSSSEPME	PaV1_06	189	uncharacterized protein
60	gene_58_CmV1	CmV1	-	64891	65451	MYQNRNTNAVINTALLVQYTLYKRQWPLPNEEEEEEEEEEEEEELSTPLPVQPPPPSMDLSPSLQQREVVVTQQQESPPFTLQPPSLPLVVSSPPSSLVTSSPLVPIPPLPQPVAAVEQKSAIMTPVPDMAVVVPPPPPDDDGGGGSRAKKQQRRGDNSSSSVMVPLRSSSGRRGGGRRSHRNKKK	PaV1_05	186	uncharacterized protein
61	gene_59_CmV1	CmV1	+	65474	66361	MTGDFESFLVRKRNEIQTADKGYLVYNMNTFKNFFSLHDDYCSFLEGNVRRFTVLQLLEIVREMAYDIPSRSDTILINFHPSKILDILITIIDDADTKDDSAANLVMVYVIKLIAKYHYIFIDHPRIRKWVVQNWYDVINNTRENVQHREEVIGNFLCLFQLGTDDELLLHYKDYMDNIKKELYEHPQNVHVISNLLQYPSLIKQQIDDTVVDFSTIIAKKLLPEQVIINVLSDPYYIPVYGRHDIYPSLINCAKYIATNDLTESLEQWLLSENYDNNACTTLLYNIFMYTIIYT	PaV1_04	295	uncharacterized protein
62	gene_60_CmV1	CmV1	-	66436	66927	WRRQQQQQQQQQPPIPVAQQPPPPPMEHVQPPMPPQPVHYVVQHPPQQPVQYVPQQQQQPVRYVLQQLPQQQYYTRYIVAGPAPAAPPPPQILHVICDHHQKTQKKQQELYDRQALIMEHQRKEREFRRQQQQQQQQQQQQEEEGGEEEEEEEEEEDVSVVDG	PaV1_02	163	uncharacterized protein

## Sheet: CLSV_annot
multile protein alignments and HHpred results are here:				ftp://ftp.ncbi.nih.gov/pub/yutinn/Crustacean_viruses_2018/
Cluster of orthologous genes (as in ./CLSV_aln)				# of prot		annotation	notes
PaV1_02	gene_2_DhV1,gene_2_PaV1,gene_34_CmV1,gene_60_CmV1			4		uncharacterized protein	possible partial paralog in CmV1
PaV1_04	gene_1_DhV1,gene_4_PaV1,gene_59_CmV1			3		uncharacterized protein
PaV1_05	gene_58_CmV1,gene_5_PaV1			2		uncharacterized protein
PaV1_06	gene_57_CmV1,gene_6_PaV1			2		uncharacterized protein
PaV1_07	gene_56_CmV1,gene_57_DhV1,gene_7_PaV1			3		Family B DNA polymerase
PaV1_08	gene_55_CmV1,gene_56_DhV1,gene_8_PaV1			3		Major Capsid Protein
PaV1_09	gene_33_DhV1,gene_52a_CmV1,gene_9_PaV1			3		uncharacterized protein
PaV1_11	gene_11_PaV1,gene_35_DhV1,gene_49_CmV1			3		uncharacterized protein
PaV1_12	gene_12_PaV1,gene_36_DhV1,gene_48_CmV1			3		uncharacterized protein
PaV1_14	gene_14_PaV1,gene_38_DhV1,gene_46a_CmV1			3		membrane protein (5 transmembrane helices predicted)
PaV1_15	gene_15_PaV1,gene_39_DhV1,gene_45_CmV1			3		Thymidylate or Deoxyguanosine kinase
PaV1_16	gene_16_PaV1,gene_42_DhV1,gene_44_CmV1			3		D5-like primase-helicase
PaV1_17	gene_17_PaV1,gene_43_CmV1,gene_44_DhV1			3		restriction-fold (UvrB-like) nuclease conserved in Pitho-, Irido-, Marseilleviruses (also in Klosneuviruses, bacteria, some archaea)
PaV1_18	gene_18_PaV1,gene_42_CmV1			2		uncharacterized protein
PaV1_19	gene_19_PaV1,gene_40_CmV1,gene_53_DhV1			3		uncharacterized protein
PaV1_21	gene_21_PaV1,gene_39_CmV1,gene_46_DhV1,gene_47_DhV1			4		packaging ATPase	split into two ORFs in CmV1
PaV1_22	gene_22_PaV1,gene_37_CmV1,gene_48_DhV1			3		uncharacterized protein
PaV1_23	gene_23_PaV1,gene_36_CmV1,gene_49_DhV1			3		membrane protein (1 transmembrane helix predicted)
PaV1_25	gene_25_PaV1,gene_35_CmV1,gene_54_DhV1			3		RNApB; DNA-dependent RNA polymerase subunit RPB2
PaV1_29	gene_29_PaV1,gene_32_CmV1			2		uncharacterized protein
PaV1_30	gene_30_PaV1,gene_31_CmV1,gene_4_DhV1			3		membrane protein (1 transmembrane helix predicted)
PaV1_31	gene_30_CmV1,gene_31_PaV1,gene_5_DhV1			3		uncharacterized protein (possible dUTPase - hhpred predicted)
PaV1_32	gene_29_CmV1,gene_32_PaV1,gene_6_DhV1			3		uncharacterized protein
PaV1_33	gene_28_CmV1,gene_33_PaV1,gene_7_DhV1			3		uncharacterized protein
PaV1_34	gene_27_CmV1,gene_34_PaV1,gene_8_DhV1			3		uncharacterized protein
PaV1_35	gene_26_CmV1,gene_35_PaV1,gene_9_DhV1			3		Nudix hydrolase*	probable bacterial origin - see a footnote for top nr blast hit list
PaV1_39	gene_22a_CmV1,gene_39_PaV1			2		membrane protein (2 transmembrane helices predicted)
PaV1_40	gene_14_DhV1,gene_22_CmV1,gene_40_PaV1			3		RNApA; DNA-dependent RNA polymerase subunit RPB1
PaV1_41	gene_21_CmV1,gene_41_PaV1			2		uncharacterized protein
PaV1_42	gene_13a_DhV1,gene_20_CmV1,gene_42_PaV1			3		uncharacterized protein
PaV1_43	gene_13_DhV1,gene_19_CmV1,gene_43_PaV1			3		Pox_G9-A16 ; Pox virus entry-fusion-complex G9/A16
PaV1_44	gene_12_DhV1,gene_18_CmV1,gene_44_PaV1			3		divergent family B DNA polymerase
PaV1_46	gene_16_DhV1,gene_17_CmV1,gene_46_PaV1			3		uncharacterized protein
PaV1_47	gene_16_CmV1,gene_17_DhV1,gene_47_PaV1			3		L1R_F9L ; Lipid membrane protein of large eukaryotic DNA viruses
PaV1_49	gene_14_CmV1,gene_18_DhV1,gene_49_PaV1			3		uncharacterized protein (possible homolog of poxvirus entry fusion A30L - hhpred predicted)
PaV1_50	gene_13_CmV1,gene_19_DhV1,gene_50_PaV1			3		Dihydrofolate reductase (N-terminal); DUF4252 (C-terminal)
PaV1_51	gene_12_CmV1,gene_20_DhV1,gene_51_PaV1			3		Flap endonuclease
PaV1_52	gene_11_CmV1,gene_20a_DhV1,gene_52_PaV1			3		membrane protein (1 transmembrane helix predicted)
PaV1_53	gene_10_CmV1,gene_53_PaV1			2		uncharacterized protein
PaV1_54	gene_22_DhV1,gene_54_PaV1,gene_9_CmV1			3		membrane protein (1 transmembrane helix predicted)
PaV1_55	gene_23_DhV1,gene_55_PaV1,gene_8a_CmV1			3		Sulfhydryl/thiol Oxidoreductase (ERV1/ALR/poxvirus E10 family)
PaV1_56	gene_25_DhV1,gene_56_PaV1,gene_8_CmV1			3		likely homolog of PaV1_62, with unactive ATPase domain
PaV1_57	gene_27_DhV1,gene_57_PaV1,gene_7_CmV1			3		uncharacterized protein
PaV1_58	gene_28_DhV1,gene_58_PaV1,gene_6_CmV1			3		uncharacterized protein (possible divergent RNAp5 - hhpred predicted)
PaV1_59	gene_29_DhV1,gene_59_PaV1,gene_5_CmV1			3		uncharacterized protein
PaV1_60	gene_4_CmV1,gene_60_PaV1			2		uncharacterized protein
PaV1_61	gene_31_DhV1,gene_3_CmV1,gene_61_PaV1			3		uncharacterized protein
PaV1_62	gene_2_CmV1,gene_32_DhV1,gene_62_PaV1			3		Kinesin-like ATPase
*	top hits of PaV1_35 Position Specific Score Matrix (PSSM) psi-blast vs nr database
		% ident	aln length	E value	total score	species
	PIR69630	27.619	105	0.005	46.6	Candidatus Niyogibacteria	bacteria
	KRT81354	29.474	95	0.024	44.6	Oryctes borbonicus	eukaryota
	ETB63592	26.923	104	0.12	42.3	Parcubacteria bacterium	bacteria
	RPG68424	35.417	48	0.13	43.1	Flavobacteriaceae bacterium	bacteria
	WP_004414335	27.007	137	0.15	42.7	Vibrio orientalis	bacteria
	WP_126573630	27.007	137	0.2	42.3	Vibrio sp. BEI207	bacteria
	WP_133275666	28.037	107	0.2	42.3	Flavobacterium sp. GS13	bacteria
	TVR77067	24.779	113	0.22	42.3	Chitinophagaceae bacterium	bacteria
	OAV98418	26.087	92	0.23	42.7	Puccinia triticina	eukaryota
	GAA32824	30.488	82	0.24	42.7	Clonorchis sinensis	eukaryota
	OON19506	30.488	82	0.25	42.7	Opisthorchis viverrini	eukaryota
	MBA43128	38.298	47	0.27	41.6	Magnetococcales bacterium	bacteria
	TGZ75622	30.488	82	0.31	42.3	Opisthorchis felineus	eukaryota
	OFY07795	42.222	45	0.35	41.9	Bacteroidetes bacterium	bacteria
	WP_136735374	26.471	102	0.39	41.6	Thalassotalea	bacteria
	CCI42143	28.846	104	0.43	40.8	Albugo candida	eukaryota
	WP_045035592	31.884	69	0.43	41.6	Photobacterium iliopiscarium	bacteria
	WP_081803102	43.396	53	0.45	41.6	Intrasporangiaceae bacterium URHB0013	bacteria
	WP_058529385	25	108	0.53	40.8	Legionella londiniensis	bacteria

## Sheet: LC_protein_distr
	CLSV name				cluster size
		proteins					proteins with low complexity segments			sum		among 40 protein families where all three genomes are present
	PaV1_02	gene_2_DhV1	gene_60_CmV1,gene_34_CmV1	gene_2_PaV1	4		1	2	1	4		all three proteins have low complexity seqments	18
	PaV1_21	gene_47_DhV1,gene_46_DhV1	gene_39_CmV1	gene_21_PaV1	4		2	1	1	4		two out of three proteins have low complexity seqments	15
	PaV1_04	gene_1_DhV1	gene_59_CmV1	gene_4_PaV1	3		1	1	0	2		only one protein has low complexity seqments	7
	PaV1_07	gene_57_DhV1	gene_56_CmV1	gene_7_PaV1	3		1	1	1	3		no proteins have low complexity seqments	0
	PaV1_08	gene_56_DhV1	gene_55_CmV1	gene_8_PaV1	3		0	1	0	1
	PaV1_09	gene_33_DhV1	gene_52a_CmV1	gene_9_PaV1	3		0	1	1	2
	PaV1_11	gene_35_DhV1	gene_49_CmV1	gene_11_PaV1	3		0	1	1	2
	PaV1_12	gene_36_DhV1	gene_48_CmV1	gene_12_PaV1	3		0	1	0	1
	PaV1_14	gene_38_DhV1	gene_46a_CmV1	gene_14_PaV1	3		1	1	1	3
	PaV1_15	gene_39_DhV1	gene_45_CmV1	gene_15_PaV1	3		0	1	1	2
	PaV1_16	gene_42_DhV1	gene_44_CmV1	gene_16_PaV1	3		1	1	1	3
	PaV1_17	gene_44_DhV1	gene_43_CmV1	gene_17_PaV1	3		1	0	0	1
	PaV1_19	gene_53_DhV1	gene_40_CmV1	gene_19_PaV1	3		0	1	1	2
	PaV1_22	gene_48_DhV1	gene_37_CmV1	gene_22_PaV1	3		1	0	0	1
	PaV1_23	gene_49_DhV1	gene_36_CmV1	gene_23_PaV1	3		1	0	1	2
	PaV1_25	gene_54_DhV1	gene_35_CmV1	gene_25_PaV1	3		1	1	1	3
	PaV1_30	gene_4_DhV1	gene_31_CmV1	gene_30_PaV1	3		1	1	1	3
	PaV1_31	gene_5_DhV1	gene_30_CmV1	gene_31_PaV1	3		0	1	1	2
	PaV1_32	gene_6_DhV1	gene_29_CmV1	gene_32_PaV1	3		1	1	1	3
	PaV1_33	gene_7_DhV1	gene_28_CmV1	gene_33_PaV1	3		0	1	1	2
	PaV1_34	gene_8_DhV1	gene_27_CmV1	gene_34_PaV1	3		1	1	1	3
	PaV1_35	gene_9_DhV1	gene_26_CmV1	gene_35_PaV1	3		1	0	1	2
	PaV1_40	gene_14_DhV1	gene_22_CmV1	gene_40_PaV1	3		1	1	1	3
	PaV1_42	gene_13a_DhV1	gene_20_CmV1	gene_42_PaV1	3		0	1	0	1
	PaV1_43	gene_13_DhV1	gene_19_CmV1	gene_43_PaV1	3		1	1	1	3
	PaV1_44	gene_12_DhV1	gene_18_CmV1	gene_44_PaV1	3		0	1	1	2
	PaV1_46	gene_16_DhV1	gene_17_CmV1	gene_46_PaV1	3		1	1	1	3
	PaV1_47	gene_17_DhV1	gene_16_CmV1	gene_47_PaV1	3		0	1	1	2
	PaV1_49	gene_18_DhV1	gene_14_CmV1	gene_49_PaV1	3		0	1	1	2
	PaV1_50	gene_19_DhV1	gene_13_CmV1	gene_50_PaV1	3		1	1	1	3
	PaV1_51	gene_20_DhV1	gene_12_CmV1	gene_51_PaV1	3		1	1	1	3
	PaV1_52	gene_20a_DhV1	gene_11_CmV1	gene_52_PaV1	3		0	1	1	2
	PaV1_54	gene_22_DhV1	gene_9_CmV1	gene_54_PaV1	3		0	1	1	2
	PaV1_55	gene_23_DhV1	gene_8a_CmV1	gene_55_PaV1	3		0	1	0	1
	PaV1_56	gene_25_DhV1	gene_8_CmV1	gene_56_PaV1	3		1	1	1	3
	PaV1_57	gene_27_DhV1	gene_7_CmV1	gene_57_PaV1	3		1	1	1	3
	PaV1_58	gene_28_DhV1	gene_6_CmV1	gene_58_PaV1	3		1	0	1	2
	PaV1_59	gene_29_DhV1	gene_5_CmV1	gene_59_PaV1	3		1	1	1	3
	PaV1_61	gene_31_DhV1	gene_3_CmV1	gene_61_PaV1	3		0	0	1	1
	PaV1_62	gene_32_DhV1	gene_2_CmV1	gene_62_PaV1	3		1	1	1	3
	PaV1_05		gene_58_CmV1	gene_5_PaV1	2		#N/A	1	0	#N/A
	PaV1_06		gene_57_CmV1	gene_6_PaV1	2		#N/A	0	1	#N/A
	PaV1_18		gene_42_CmV1	gene_18_PaV1	2		#N/A	0	0	#N/A
	PaV1_29		gene_32_CmV1	gene_29_PaV1	2		#N/A	1	1	#N/A
	PaV1_39		gene_22a_CmV1	gene_39_PaV1	2		#N/A	1	1	#N/A
	PaV1_41		gene_21_CmV1	gene_41_PaV1	2		#N/A	1	1	#N/A
	PaV1_53		gene_10_CmV1	gene_53_PaV1	2		#N/A	1	1	#N/A
	PaV1_60		gene_4_CmV1	gene_60_PaV1	2		#N/A	0	1	#N/A

## Sheet: genome_maps
===	PaV1	62		PaV1	PaV1						PaV1_02	PaV1_02	#00ccff
gene_1_PaV1	190..381	+	PaV1	PaV1	1	orphan	uncharacterized protein				PaV1_04	PaV1_04	#0099ff
gene_2_PaV1	482..1528	+	PaV1	PaV1	2	PaV1_02	uncharacterized protein	2	#00ccff		PaV1_05	PaV1_05	#0066ff
gene_3_PaV1	1842..3677	+	PaV1	PaV1	3	orphan	T4 RNA ligase				PaV1_06	PaV1_06	#0033ff
gene_4_PaV1	3768..4673	-	PaV1	PaV1	4	PaV1_04	uncharacterized protein	4	#0099ff		PaV1_07	PaV1_07	#0000ff
gene_5_PaV1	4696..4995	+	PaV1	PaV1	5	PaV1_05	uncharacterized protein	5	#0066ff		PaV1_08	PaV1_08	#3300ff
gene_6_PaV1	5135..5758	+	PaV1	PaV1	6	PaV1_06	uncharacterized protein	6	#0033ff		PaV1_09	PaV1_09	#6600ff
gene_7_PaV1	5787..8360	-	PaV1	PaV1	7	PaV1_07	Family B DNA polymerase	7	#0000ff		PaV1_11	PaV1_11	#9900ff
gene_8_PaV1	8382..9908	+	PaV1	PaV1	8	PaV1_08	+	8	#3300ff		PaV1_12	PaV1_12	#cc00ff
gene_9_PaV1	10694..11176	-	PaV1	PaV1	9	PaV1_09	uncharacterized protein	9	#6600ff		PaV1_14	PaV1_14	#ff00ff
gene_10_PaV1	11151..11318	+	PaV1	PaV1	10	orphan	uncharacterized protein				PaV1_15	PaV1_15	#ff00cc
gene_11_PaV1	11460..11873	-	PaV1	PaV1	11	PaV1_11	uncharacterized protein	11	#9900ff		PaV1_16	PaV1_16	#ff0099
gene_12_PaV1	11896..12555	+	PaV1	PaV1	12	PaV1_12	uncharacterized protein	12	#cc00ff		PaV1_17	PaV1_17	#ff0066
gene_13_PaV1	12661..12888	-	PaV1	PaV1	13	orphan	uncharacterized protein				PaV1_18	PaV1_18	#ff0033
gene_14_PaV1	12900..13865	-	PaV1	PaV1	14	PaV1_14	membrane protein (5 transmembrane helices predicted)	14	#ff00ff		PaV1_19	PaV1_19	#ff0000
gene_15_PaV1	13976..15658	-	PaV1	PaV1	15	PaV1_15	Thymidylate or Deoxyguanosine kinase	15	#ff00cc		PaV1_21	PaV1_21	#ff3300
gene_16_PaV1	16151..19123	+	PaV1	PaV1	16	PaV1_16	D5-like primase-helicase	16	#ff0099		PaV1_22	PaV1_22	#ff6600
gene_17_PaV1	19120..19593	-	PaV1	PaV1	17	PaV1_17	restriction-fold (UvrB-like) nuclease conserved in Pitho-, Irido-, Marseilleviruses (also in Klosneuviruses, bacteria, some archaea)	17	#ff0066		PaV1_23	PaV1_23	#ff9900
gene_18_PaV1	19596..19970	-	PaV1	PaV1	18	PaV1_18	uncharacterized protein	18	#ff0033		PaV1_25	PaV1_25	#ffcc00
gene_19_PaV1	20425..21519	-	PaV1	PaV1	19	PaV1_19	uncharacterized protein	19	#ff0000		PaV1_29	PaV1_29	#ffff00
gene_21_PaV1	22013..24199	-	PaV1	PaV1	21	PaV1_21	packaging ATPase	21	#ff3300		PaV1_30	PaV1_30	#ccff00
gene_22_PaV1	24212..24499	-	PaV1	PaV1	22	PaV1_22	uncharacterized protein	22	#ff6600		PaV1_31	PaV1_31	#99ff00
gene_23_PaV1	24504..25145	+	PaV1	PaV1	23	PaV1_23	membrane protein (1 transmembrane helix predicted)	23	#ff9900		PaV1_32	PaV1_32	#66ff00
gene_24_PaV1	25517..26362	-	PaV1	PaV1	24	orphan	uncharacterized protein				PaV1_33	PaV1_33	#33ff00
gene_25_PaV1	26359..29733	-	PaV1	PaV1	25	PaV1_25	RNApB; DNA-dependent RNA polymerase subunit RPB2	25	#ffcc00		PaV1_34	PaV1_34	#00ff00
gene_26_PaV1	30958..31704	-	PaV1	PaV1	26	orphan	uncharacterized protein				PaV1_35	PaV1_35	#00ff33
gene_27_PaV1	31875..32168	+	PaV1	PaV1	27	orphan	uncharacterized protein				PaV1_39	PaV1_39	#00ff66
gene_28_PaV1	32199..32447	+	PaV1	PaV1	28	orphan	uncharacterized protein				PaV1_40	PaV1_40	#00ff99
gene_29_PaV1	32576..33082	+	PaV1	PaV1	29	PaV1_29	uncharacterized protein	29	#ffff00		PaV1_41	PaV1_41	#00ffcc
gene_30_PaV1	33136..33741	+	PaV1	PaV1	30	PaV1_30	membrane protein (1 transmembrane helix predicted)	30	#ccff00		PaV1_42	PaV1_42	#00ffff
gene_31_PaV1	33762..34217	+	PaV1	PaV1	31	PaV1_31	uncharacterized protein (possible dUTPase - hhpred predicted)	31	#99ff00		PaV1_43	PaV1_43	#00cccc
gene_32_PaV1	34049..35059	+	PaV1	PaV1	32	PaV1_32	uncharacterized protein	32	#66ff00		PaV1_44	PaV1_44	#00ff99
gene_33_PaV1	35076..35522	+	PaV1	PaV1	33	PaV1_33	uncharacterized protein	33	#33ff00		PaV1_46	PaV1_46	#00ffcc
gene_34_PaV1	35536..36282	+	PaV1	PaV1	34	PaV1_34	uncharacterized protein	34	#00ff00		PaV1_47	PaV1_47	#00ffff
gene_35_PaV1	36277..36801	-	PaV1	PaV1	35	PaV1_35	Nudix hydrolase	35	#00ff33		PaV1_49	PaV1_49	#00cccc
gene_36_PaV1	36812..37003	-	PaV1	PaV1	36	orphan	uncharacterized protein				PaV1_50	PaV1_50	#009999
gene_37_PaV1	37128..37322	+	PaV1	PaV1	37	orphan	uncharacterized protein				PaV1_51	PaV1_51	#006666
gene_38_PaV1	37358..37516	-	PaV1	PaV1	38	orphan	uncharacterized protein				PaV1_52	PaV1_52	#003333
gene_39_PaV1	37627..38160	+	PaV1	PaV1	39	PaV1_39	membrane protein (2 transmembrane helices predicted)	39	#00ff66		PaV1_53	PaV1_53	#003300
gene_40_PaV1	38200..40704	-	PaV1	PaV1	40	PaV1_40	RNApA; DNA-dependent RNA polymerase subunit RPB1	40	#00ff99		PaV1_54	PaV1_54	#336600
gene_41_PaV1	41496..42620	+	PaV1	PaV1	41	PaV1_41	uncharacterized protein	41	#00ffcc		PaV1_55	PaV1_55	#669900
gene_42_PaV1	42617..42889	-	PaV1	PaV1	42	PaV1_42	uncharacterized protein	42	#00ffff		PaV1_56	PaV1_56	#999900
gene_43_PaV1	43305..44315	-	PaV1	PaV1	43	PaV1_43	Pox_G9-A16 ; Pox virus entry-fusion-complex G9/A16	43	#00cccc		PaV1_57	PaV1_57	#cc6600
gene_44_PaV1	44348..45241	+	PaV1	PaV1	44	PaV1_44	divergent family B DNA polymerase	44	#00ff99		PaV1_58	PaV1_58	#993300
gene_45_PaV1	45612..45920	-	PaV1	PaV1	45	orphan	uncharacterized protein				PaV1_59	PaV1_59	#990000
gene_46_PaV1	46057..47319	+	PaV1	PaV1	46	PaV1_46	uncharacterized protein	46	#00ffcc		PaV1_60	PaV1_60	#990033
gene_47_PaV1	47465..48031	+	PaV1	PaV1	47	PaV1_47	L1R_F9L ; Lipid membrane protein of large eukaryotic DNA viruses	47	#00ffff		PaV1_61	PaV1_61	#990066
gene_48_PaV1	48192..48692	+	PaV1	PaV1	48	orphan	uncharacterized protein				PaV1_62	PaV1_62	#990099
gene_49_PaV1	48908..49555	+	PaV1	PaV1	49	PaV1_49	uncharacterized protein (possible homolog of poxvirus enry fusion A30L - hhpred predicted)	49	#00cccc
gene_50_PaV1	49565..50887	+	PaV1	PaV1	50	PaV1_50	Dihydrofolate reductase (N-terminal); DUF4252 (C-terminal)	50	#009999
gene_51_PaV1	50938..52263	-	PaV1	PaV1	51	PaV1_51	Flap endonuclease	51	#006666
gene_52_PaV1	52335..52523	+	PaV1	PaV1	52	PaV1_52	membrane protein (1 transmembrane helix predicted)	52	#003333
gene_53_PaV1	52801..54090	+	PaV1	PaV1	53	PaV1_53	uncharacterized protein	53	#003300
gene_54_PaV1	54232..54546	+	PaV1	PaV1	54	PaV1_54	membrane protein (1 transmembrane helix predicted)	54	#336600
gene_55_PaV1	54557..55066	+	PaV1	PaV1	55	PaV1_55	Sulfhydryl/thiol Oxidoreductase (ERV1/ALR/poxvirus E10 family)	55	#669900
gene_56_PaV1	55165..59250	+	PaV1	PaV1	56	PaV1_56	likely homolog of PaV1_62, with unactive ATPase domain	56	#999900
gene_57_PaV1	59406..60647	-	PaV1	PaV1	57	PaV1_57	uncharacterized protein	57	#cc6600
gene_58_PaV1	60913..61410	+	PaV1	PaV1	58	PaV1_58	uncharacterized protein (possible divergent RNAp5 - hhpred predicted)	58	#993300
gene_59_PaV1	61517..63373	+	PaV1	PaV1	59	PaV1_59	uncharacterized protein	59	#990000
gene_60_PaV1	63377..63874	+	PaV1	PaV1	60	PaV1_60	uncharacterized protein	60	#990033
gene_61_PaV1	63954..64394	-	PaV1	PaV1	61	PaV1_61	uncharacterized protein	61	#990066
gene_62_PaV1	64410..70568	+	PaV1	PaV1	62	PaV1_62	Kinesin-like ATPase	62	#990099
===	CmV1	60		CmV1	CmV1
gene_1_CmV1	1..198	-	CmV1	CmV1	1	orphan	uncharacterized protein
gene_2_CmV1	479..6538	-	CmV1	CmV1	2	PaV1_62	Kinesin-like ATPase	62	#990099
gene_3_CmV1	6651..6974	+	CmV1	CmV1	3	PaV1_61	uncharacterized protein	61	#990066
gene_4_CmV1	6967..7392	-	CmV1	CmV1	4	PaV1_60	uncharacterized protein	60	#990033
gene_5_CmV1	7394..9040	-	CmV1	CmV1	5	PaV1_59	uncharacterized protein	59	#990000
gene_6_CmV1	9041..9496	-	CmV1	CmV1	6	PaV1_58	uncharacterized protein (possible divergent RNAp5 - hhpred predicted)	58	#993300
gene_7_CmV1	9862..10770	+	CmV1	CmV1	7	PaV1_57	uncharacterized protein	57	#cc6600
gene_8_CmV1	10795..16653	-	CmV1	CmV1	8	PaV1_56	likely homolog of PaV1_62, with unactive ATPase domain	56	#999900
gene_8a_CmV1	16658..17179	-	CmV1	CmV1	8a	PaV1_55	Sulfhydryl/thiol Oxidoreductase (ERV1/ALR/poxvirus E10 family)	55	#669900
gene_9_CmV1	17190..17414	-	CmV1	CmV1	9	PaV1_54	membrane protein (1 transmembrane helix predicted)	54	#336600
gene_10_CmV1	17675..18631	-	CmV1	CmV1	10	PaV1_53	uncharacterized protein	53	#003300
gene_11_CmV1	18734..18958	-	CmV1	CmV1	11	PaV1_52	membrane protein (1 transmembrane helix predicted)	52	#003333
gene_12_CmV1	18978..20186	+	CmV1	CmV1	12	PaV1_51	Flap endonuclease	51	#006666
gene_13_CmV1	20173..21435	-	CmV1	CmV1	13	PaV1_50	Dihydrofolate reductase (N-terminal); DUF4252 (C-terminal)	50	#009999
gene_14_CmV1	21443..21907	-	CmV1	CmV1	14	PaV1_49	uncharacterized protein (possible homolog of poxvirus enry fusion A30L - hhpred predicted)	49	#00cccc
gene_16_CmV1	22465..23139	-	CmV1	CmV1	16	PaV1_47	L1R_F9L ; Lipid membrane protein of large eukaryotic DNA viruses	47	#00ffff
gene_17_CmV1	23146..24651	-	CmV1	CmV1	17	PaV1_46	uncharacterized protein	46	#00ffcc
gene_18_CmV1	24988..25638	-	CmV1	CmV1	18	PaV1_44	divergent family B DNA polymerase	44	#00ff99
gene_19_CmV1	25839..26825	+	CmV1	CmV1	19	PaV1_43	Pox_G9-A16 ; Pox virus entry-fusion-complex G9/A16	43	#00cccc
gene_20_CmV1	27042..27404	+	CmV1	CmV1	20	PaV1_42	uncharacterized protein	42	#00ffff
gene_21_CmV1	27388..29319	-	CmV1	CmV1	21	PaV1_41	uncharacterized protein	41	#00ffcc
gene_22_CmV1	29544..31967	+	CmV1	CmV1	22	PaV1_40	RNApA; DNA-dependent RNA polymerase subunit RPB1	40	#00ff99
gene_22a_CmV1	31850..32197	-	CmV1	CmV1	22a	PaV1_39	membrane protein (2 transmembrane helices predicted)	39	#00ff66
gene_23_CmV1	31953..32174	-	CmV1	CmV1	23	orphan	uncharacterized protein
gene_24_CmV1	32222..32470	+	CmV1	CmV1	24	orphan	uncharacterized protein
gene_25_CmV1	32496..32657	+	CmV1	CmV1	25	orphan	uncharacterized protein
gene_26_CmV1	33059..33553	+	CmV1	CmV1	26	PaV1_35	Nudix hydrolase	35	#00ff33
gene_27_CmV1	33545..34306	-	CmV1	CmV1	27	PaV1_34	uncharacterized protein	34	#00ff00
gene_28_CmV1	34327..34770	-	CmV1	CmV1	28	PaV1_33	uncharacterized protein	33	#33ff00
gene_29_CmV1	34787..35371	-	CmV1	CmV1	29	PaV1_32	uncharacterized protein	32	#66ff00
gene_30_CmV1	35385..35861	-	CmV1	CmV1	30	PaV1_31	uncharacterized protein (possible dUTPase - hhpred predicted)	31	#99ff00
gene_31_CmV1	35873..36382	-	CmV1	CmV1	31	PaV1_30	membrane protein (1 transmembrane helix predicted)	30	#ccff00
gene_32_CmV1	36519..36986	-	CmV1	CmV1	32	PaV1_29	uncharacterized protein	29	#ffff00
gene_33_CmV1	36985..37356	+	CmV1	CmV1	33	orphan	uncharacterized protein
gene_34_CmV1	37361..38905	-	CmV1	CmV1	34	PaV1_02	uncharacterized protein	2	#00ccff
gene_35_CmV1	39647..42772	+	CmV1	CmV1	35	PaV1_25	RNApB; DNA-dependent RNA polymerase subunit RPB2	25	#ffcc00
gene_36_CmV1	42781..43353	-	CmV1	CmV1	36	PaV1_23	membrane protein (1 transmembrane helix predicted)	23	#ff9900
gene_37_CmV1	43352..43648	+	CmV1	CmV1	37	PaV1_22	uncharacterized protein	22	#ff6600
gene_39_CmV1	43731..45707	+	CmV1	CmV1	39	PaV1_21	packaging ATPase	21	#ff3300
gene_40_CmV1	46046..46978	+	CmV1	CmV1	40	PaV1_19	uncharacterized protein	19	#ff0000
gene_41_CmV1	48056..48961	-	CmV1	CmV1	41	orphan	uncharacterized protein
gene_42_CmV1	49460..49747	+	CmV1	CmV1	42	PaV1_18	uncharacterized protein	18	#ff0033
gene_43_CmV1	49731..50204	+	CmV1	CmV1	43	PaV1_17	restriction-fold (UvrB-like) nuclease conserved in Pitho-, Irido-, Marseilleviruses (also in Klosneuviruses, bacteria, some archaea)	17	#ff0066
gene_44_CmV1	50190..52850	-	CmV1	CmV1	44	PaV1_16	D5-like primase-helicase	16	#ff0099
gene_45_CmV1	53031..54566	+	CmV1	CmV1	45	PaV1_15	Thymidylate or Deoxyguanosine kinase	15	#ff00cc
gene_46_CmV1	54579..54731	-	CmV1	CmV1	46	orphan	uncharacterized protein
gene_46a_CmV1	54809..55597	+	CmV1	CmV1	46a	PaV1_14	membrane protein (5 transmembrane helices predicted)	14	#ff00ff
gene_47_CmV1	55538..55678	-	CmV1	CmV1	47	orphan	uncharacterized protein
gene_48_CmV1	55718..56377	-	CmV1	CmV1	48	PaV1_12	uncharacterized protein	12	#cc00ff
gene_49_CmV1	56396..56791	+	CmV1	CmV1	49	PaV1_11	uncharacterized protein	11	#9900ff
gene_50_CmV1	57011..57250	+	CmV1	CmV1	50	orphan	uncharacterized protein
gene_51_CmV1	57320..58354	-	CmV1	CmV1	51	orphan	uncharacterized protein
gene_52_CmV1	58395..58721	-	CmV1	CmV1	52	orphan	uncharacterized protein
gene_52a_CmV1	58693..59097	+	CmV1	CmV1	52a	PaV1_09	uncharacterized protein	9	#6600ff
gene_53_CmV1	59153..59497	-	CmV1	CmV1	53	orphan	uncharacterized protein
gene_54_CmV1	59540..59812	-	CmV1	CmV1	54	orphan	uncharacterized protein
gene_55_CmV1	60235..61767	-	CmV1	CmV1	55	PaV1_08	+	8	#3300ff
gene_56_CmV1	61793..64276	+	CmV1	CmV1	56	PaV1_07	Family B DNA polymerase	7	#0000ff
gene_57_CmV1	64266..64835	-	CmV1	CmV1	57	PaV1_06	uncharacterized protein	6	#0033ff
gene_58_CmV1	64891..65451	-	CmV1	CmV1	58	PaV1_05	uncharacterized protein	5	#0066ff
gene_59_CmV1	65474..66361	+	CmV1	CmV1	59	PaV1_04	uncharacterized protein	4	#0099ff
gene_60_CmV1	66436..66927	-	CmV1	CmV1	60	PaV1_02	uncharacterized protein	2	#00ccff
===	DhV1	58		DhV1	DhV1
gene_1_DhV1	1..930	+	DhV1	DhV1	1	PaV1_04	uncharacterized protein	4	#0099ff
gene_2_DhV1	1761..3083	+	DhV1	DhV1	2	PaV1_02	uncharacterized protein	2	#00ccff
gene_3_DhV1	3221..4501	+	DhV1	DhV1	3	orphan	uncharacterized protein
gene_4_DhV1	5020..5556	+	DhV1	DhV1	4	PaV1_30	membrane protein (1 transmembrane helix predicted)	30	#ccff00
gene_5_DhV1	5614..6045	+	DhV1	DhV1	5	PaV1_31	uncharacterized protein (possible dUTPase - hhpred predicted)	31	#99ff00
gene_6_DhV1	6101..6769	+	DhV1	DhV1	6	PaV1_32	uncharacterized protein	32	#66ff00
gene_7_DhV1	6785..7207	+	DhV1	DhV1	7	PaV1_33	uncharacterized protein	33	#33ff00
gene_8_DhV1	7354..8103	+	DhV1	DhV1	8	PaV1_34	uncharacterized protein	34	#00ff00
gene_9_DhV1	8305..9051	-	DhV1	DhV1	9	PaV1_35	Nudix hydrolase	35	#00ff33
gene_10_DhV1	9826..11268	+	DhV1	DhV1	10	orphan	uncharacterized protein
gene_11_DhV1	11540..12589	+	DhV1	DhV1	11	orphan	uncharacterized protein
gene_12_DhV1	13026..13898	-	DhV1	DhV1	12	PaV1_44	divergent family B DNA polymerase	44	#00ff99
gene_13_DhV1	13899..14861	+	DhV1	DhV1	13	PaV1_43	Pox_G9-A16 ; Pox virus entry-fusion-complex G9/A16	43	#00cccc
gene_13a_DhV1	15117..15476	+	DhV1	DhV1	13a	PaV1_42	uncharacterized protein	42	#00ffff
gene_14_DhV1	15731..18070	+	DhV1	DhV1	14	PaV1_40	RNApA; DNA-dependent RNA polymerase subunit RPB1	40	#00ff99
gene_15_DhV1	18078..18374	-	DhV1	DhV1	15	orphan	uncharacterized protein
gene_16_DhV1	18917..20089	+	DhV1	DhV1	16	PaV1_46	uncharacterized protein	46	#00ffcc
gene_17_DhV1	20123..20803	+	DhV1	DhV1	17	PaV1_47	L1R_F9L ; Lipid membrane protein of large eukaryotic DNA viruses	47	#00ffff
gene_18_DhV1	21434..22042	+	DhV1	DhV1	18	PaV1_49	uncharacterized protein (possible homolog of poxvirus enry fusion A30L - hhpred predicted)	49	#00cccc
gene_19_DhV1	22075..23289	+	DhV1	DhV1	19	PaV1_50	Dihydrofolate reductase (N-terminal); DUF4252 (C-terminal)	50	#009999
gene_20_DhV1	23340..24815	-	DhV1	DhV1	20	PaV1_51	Flap endonuclease	51	#006666
gene_20a_DhV1	24864..25085	+	DhV1	DhV1	20a	PaV1_52	membrane protein (1 transmembrane helix predicted)	52	#003333
gene_21_DhV1	25361..26077	+	DhV1	DhV1	21	orphan	uncharacterized protein
gene_22_DhV1	26146..26385	+	DhV1	DhV1	22	PaV1_54	membrane protein (1 transmembrane helix predicted)	54	#336600
gene_23_DhV1	26428..26883	+	DhV1	DhV1	23	PaV1_55	Sulfhydryl/thiol Oxidoreductase (ERV1/ALR/poxvirus E10 family)	55	#669900
gene_24_DhV1	26964..28685	+	DhV1	DhV1	24	orphan	uncharacterized protein
gene_25_DhV1	28685..32428	+	DhV1	DhV1	25	PaV1_56	likely homolog of PaV1_62, with unactive ATPase domain	56	#999900
gene_26_DhV1	32696..33097	-	DhV1	DhV1	26	orphan	uncharacterized protein
gene_27_DhV1	34044..35147	-	DhV1	DhV1	27	PaV1_57	uncharacterized protein	57	#cc6600
gene_28_DhV1	35724..36152	+	DhV1	DhV1	28	PaV1_58	uncharacterized protein (possible divergent RNAp5 - hhpred predicted)	58	#993300
gene_29_DhV1	36436..38931	+	DhV1	DhV1	29	PaV1_59	uncharacterized protein	59	#990000
gene_30_DhV1	38994..39386	+	DhV1	DhV1	30	orphan	uncharacterized protein
gene_31_DhV1	39718..40161	-	DhV1	DhV1	31	PaV1_61	uncharacterized protein	61	#990066
gene_32_DhV1	40205..46483	+	DhV1	DhV1	32	PaV1_62	Kinesin-like ATPase	62	#990099
gene_33_DhV1	46527..46973	-	DhV1	DhV1	33	PaV1_09	uncharacterized protein	9	#6600ff
gene_34_DhV1	47000..47335	-	DhV1	DhV1	34	orphan	uncharacterized protein
gene_35_DhV1	47388..47780	-	DhV1	DhV1	35	PaV1_11	uncharacterized protein	11	#9900ff
gene_36_DhV1	47940..48608	+	DhV1	DhV1	36	PaV1_12	uncharacterized protein	12	#cc00ff
gene_37_DhV1	48627..49040	-	DhV1	DhV1	37	orphan	uncharacterized protein
gene_37a_DhV1	49176..49643	+	DhV1	DhV1	37a	orphan	uncharacterized protein
gene_38_DhV1	49958..50668	-	DhV1	DhV1	38	PaV1_14	membrane protein (5 transmembrane helices predicted)	14	#ff00ff
gene_39_DhV1	50687..51877	-	DhV1	DhV1	39	PaV1_15	Thymidylate or Deoxyguanosine kinase	15	#ff00cc
gene_40_DhV1	51846..52226	+	DhV1	DhV1	40	orphan	uncharacterized protein
gene_41_DhV1	52299..52436	+	DhV1	DhV1	41	orphan	uncharacterized protein
gene_42_DhV1	52750..55698	+	DhV1	DhV1	42	PaV1_16	D5-like primase-helicase	16	#ff0099
gene_43_DhV1	56005..56409	+	DhV1	DhV1	43	orphan	uncharacterized protein
gene_44_DhV1	56459..56923	-	DhV1	DhV1	44	PaV1_17	restriction-fold (UvrB-like) nuclease conserved in Pitho-, Irido-, Marseilleviruses (also in Klosneuviruses, bacteria, some archaea)	17	#ff0066
gene_45_DhV1	56931..57236	-	DhV1	DhV1	45	orphan	uncharacterized protein
gene_46_DhV1	57296..58660	-	DhV1	DhV1	46	PaV1_21	packaging ATPase	21	#ff3300
gene_47_DhV1	58635..59333	-	DhV1	DhV1	47	PaV1_21	packaging ATPase	21	#ff3300
gene_48_DhV1	59453..59806	-	DhV1	DhV1	48	PaV1_22	uncharacterized protein	22	#ff6600
gene_49_DhV1	59805..60422	+	DhV1	DhV1	49	PaV1_23	membrane protein (1 transmembrane helix predicted)	23	#ff9900
gene_50_DhV1	60568..60759	-	DhV1	DhV1	50	orphan	uncharacterized protein
gene_51_DhV1	60862..61968	+	DhV1	DhV1	51	orphan	uncharacterized protein
gene_52_DhV1	62289..62411	-	DhV1	DhV1	52	orphan	uncharacterized protein
gene_53_DhV1	62326..63336	+	DhV1	DhV1	53	PaV1_19	uncharacterized protein	19	#ff0000
gene_54_DhV1	63883..66966	+	DhV1	DhV1	54	PaV1_25	RNApB; DNA-dependent RNA polymerase subunit RPB2	25	#ffcc00
gene_55_DhV1	67185..67781	+	DhV1	DhV1	55	orphan	uncharacterized protein
gene_56_DhV1	68095..69627	-	DhV1	DhV1	56	PaV1_08	+	8	#3300ff
gene_57_DhV1	69628..72165	+	DhV1	DhV1	57	PaV1_07	Family B DNA polymerase	7	#0000ff
gene_58_DhV1	72848..73318	-	DhV1	DhV1	58	orphan	uncharacterized protein
